# Supplementary material for: Sexualized drug use, anxiety, depression, and suicidal ideation among men who have sex with men in Pakistan: Results of a multi-center cross-sectional survey
Source: PLOS Glob Public Health. 2026 May 14;6(5):e0006370. doi: 10.1371/journal.pgph.0006370 (PMC13175357; doi:10.1371/journal.pgph.0006370)
Supplement: S1 Data — (XLSX) [file pgph.0006370.s002.xlsx]

## Sheet: Sheet1
Key population	Education	Married or no	partners status	PWUD	PWID	Ice use	Chemsex use	PHQ1	PHQ2	PHQ3	PHQ4	PHQ5	PHQ6	PHQ7	PHQ8	PHQ9	PHQ total	GAQ1	GAQ2	GAQ3	GAQ4	GAQ5	GAQ6	GAQ7	GAD total	ASQ1	ASQ2	ASQ3	ASQ4	ASQ1-4	ASQ1-4 finall	ASQ5	ASQ final acute vs non acute	Age	Income	10kincome
MSM	4	0	0	0	0	0	0	0	3	3	3	2	3	3	2	3	22	3	2	2	3	3	3	3	19	1	1	1	0	3	1	0	1	28	100000	10
MSM	4	1	0	0	0	0	1	3	3	3	3	0	3	3	3	3	24	3	3	3	3	3	3	3	21	1	1	1	1	4	1	1	2	24	50000	5
MSM	4	0	0	0	0	0	0	2	1	1	1	0	2	1	0	1	9	2	1	1	1	1	3	1	10	1	0	0	0	1	1	0	1	32	100000	10
MSM	3	0	0	1	0	0	0	0	3	3	3	3	3	0	2	2	19	1	0	2	0	0	1	3	7	1	0	0	1	2	1	0	1	20	0	0
MSM	4	0	0	0	0	0	1	1	0	1	3	1	0	2	1	1	10	1	1	1	1	1	3	1	9	1	0	0	1	2	1	0	1	27	40000	4
MSM	4	1	0	0	0	0	0	3	2	2	1	1	1	1	1	1	13	1	1	1	1	1	1	3	9	1	1	0	1	3	1	1	2	36	50000	5
MSM	4	0	1	0	0	0	0	0	0	0	3	1	3	0	3	3	13	3	3	3	3	3	3	3	21	1	1	1	0	3	1	0	1	33	200000	20
MSM	3	0	0	0	0	0	0	3	3	3	3	3	3	3	3	3	27	3	3	3	3	3	3	3	21	1	1	1	0	3	1	0	1	23	50000	5
MSM	4	0	1	0	0	0	0	1	0	0	3	0	1	0	0	1	6	1	1	1	1	0	1	1	6	1	1	1	0	3	1	0	1	29	200000	20
MSM	4	0	0	0	0	0	0	3	3	0	3	3	3	2	3	3	23	1	2	2	3	1	2	3	14	1	0	1	0	2	1	0	1	42	0	0
MSM	3	0	1	1	0	1	1	3	3	3	3	3	3	3	3	3	27	3	3	3	3	3	3	3	21	1	1	1	0	3	1	0	1	30	100000	10
MSM	2	0	0	0	0	0	0	3	0	3	1	3	1	1	2	1	15	1	1	2	1	1	2	1	9	1	0	1	1	3	1	1	2	52	50000	5
MSM	4	0	1	0	0	0	0	3	1	3	3	1	1	1	0	1	14	3	3	3	3	1	3	1	17	1	1	1	0	3	1	0	1	36	30000	3
MSM	3	0	0	0	0	0	0	0	3	1	2	1	3	0	0	3	13	3	1	3	2	0	3	3	15	1	0	0	0	1	1	1	2	30	30000	3
MSM	3	0	0	0	0	0	0	0	2	3	3	3	3	3	2	2	21	3	2	3	3	2	3	1	17	1	1	1	0	3	1	1	2	23	5000	0.5
MSM	4	0	0	0	0	0	0	2	0	3	3	3	3	0	0	3	17	0	0	3	3	0	0	3	9	1	1	1	1	4	1	1	2	25	50000	5
MSM	4	0	1	0	0	0	0	1	1	1	1	1	1	1	2	1	10	2	2	1	2	2	2	1	12	1	0	0	0	1	1	0	1	26	75000	7.5
MSM	3	1	0	0	0	0	0	1	1	2	2	1	1	1	1	2	12	1	1	1	1	2	2	2	10	1	1	1	0	3	1	0	1	35	100000	10
MSM	2	0	0	0	0	0	0	3	1	3	3	3	3	0	0	3	19	1	3	3	2	1	2	2	14	1	0	1	1	3	1	0	1	25	0	0
MSM	2	0	0	1	0	1	1	3	3	3	3	2	3	3	3	3	26	3	3	3	2	2	1	2	16	1	0	0	1	2	1	0	1	25	3000	0.3
MSM	4	0	1	1	0	0	1	3	3	0	1	0	3	3	0	3	16	3	3	3	3	3	3	3	21	1	1	1	1	4	1	1	2	27	0	0
MSM	3	0	1	1	0	0	0	0	3	3	2	3	3	3	3	3	23	1	3	3	3	3	3	3	19	1	1	1	1	4	1	0	1	20	25000	2.5
MSM	2	0	0	0	0	0	0	0	2	3	1	3	1	0	2	3	15	3	3	3	2	2	1	0	14	1	1	0	1	3	1	0	1	18	12000	1.2
MSM	4	0	1	0	0	0	0	3	1	3	3	3	3	3	3	3	25	1	1	0	0	1	2	0	5	1	1	1	0	3	1	0	1	25	0	0
MSM	4	0	0	1	0	0	0	3	3	3	3	3	2	0	1	3	21	3	2	3	2	2	1	3	16	1	1	1	1	4	1	0	1	23	0	0
MSM	3	0	1	0	0	0	0	1	1	0	3	1	0	0	0	3	9	1	0	0	0	0	0	1	2	1	1	1	1	4	1	0	1	19	0	0
MSM	3	0	1	0	0	0	0	3	0	0	0	0	0	0	0	3	6	1	0	2	0	0	0	1	4	1	1	1	0	3	1	0	1	23	70000	7
MSM	3	0	1	1	0	0	1	2	1	2	2	2	1	2	1	1	14	2	2	3	1	1	3	3	15	1	0	0	1	2	1	0	1	24	40000	4
MSM	2	0	1	1	0	0	1	2	3	2	3	2	3	3	2	2	22	3	3	2	3	2	3	3	19	1	1	1	1	4	1	0	1	30	30000	3
MSM	1	1	1	1	0	0	1	3	2	2	2	3	1	3	2	2	20	2	2	2	2	3	3	2	16	1	1	0	1	3	1	0	1	40	27000	2.7
MSM	3	0	1	1	1	1	1	3	3	3	3	3	3	3	3	3	27	3	3	3	3	3	3	3	21	1	1	0	0	2	1	0	1	27	0	0
MSM	3	0	1	0	0	0	0	1	1	1	1	1	1	1	1	1	9	1	1	1	1	1	1	1	7	1	1	0	0	2	1	0	1	27	60000	6
MSM	4	0	1	0	0	0	0	2	2	2	2	2	0	2	2	1	15	2	2	2	2	2	2	2	14	1	0	0	1	2	1	0	1	22	15000	1.5
MSM	4	0	1	0	0	0	0	1	1	0	0	0	1	0	0	1	4	1	1	1	0	1	3	1	8	1	1	1	0	3	1	0	1	35	30000	3
MSM	2	0	1	0	0	0	0	1	0	3	0	0	1	0	0	1	6	1	1	0	1	1	1	0	5	1	0	0	1	2	1	0	1	20	20000	2
MSM	0	1	1	1	0	0	0	1	1	0	1	1	0	0	1	1	6	1	1	1	1	0	1	1	6	1	1	1	1	4	1	1	2	23	25000	2.5
MSM	0	1	1	1	1	1	1	0	1	0	1	1	1	1	1	1	7	1	1	1	1	1	3	3	11	1	1	0	0	2	1	0	1	25	100000	10
MSM	0	0	0	0	0	0	1	0	3	1	0	3	3	0	0	2	12	3	3	2	3	3	1	3	18	1	1	1	0	3	1	0	1	19	20000	2
MSM	0	1	1	0	0	0	1	0	0	0	1	1	1	0	2	1	6	1	1	2	1	2	2	1	10	1	0	0	0	1	1	0	1	40	35000	3.5
MSM	0	0	1	0	0	0	1	3	0	3	3	3	2	3	3	2	22	2	3	3	3	3	3	3	20	1	0	0	0	1	1	0	1	45	18000	1.8
MSM	2	0	1	1	0	1	1	3	0	0	3	3	0	1	1	2	13	0	0	3	3	3	3	3	15	1	1	1	1	4	1	0	1	39	70000	7
MSM	0	0	1	1	0	0	1	3	3	3	3	0	3	3	3	3	24	3	3	3	3	3	3	3	21	1	1	0	0	2	1	0	1	22	0	0
MSM	2	1	1	0	0	0	1	0	0	1	1	3	0	3	0	1	9	3	1	2	3	3	2	3	17	1	1	1	1	4	1	1	2	28	50000	5
MSM	1	0	1	1	0	0	0	1	2	3	1	1	0	1	0	1	10	2	3	2	0	1	2	1	11	1	0	1	0	2	1	1	2	26	650000	65
MSM	2	0	0	0	0	0	0	0	3	2	3	1	3	3	0	3	18	3	1	3	3	3	3	1	17	1	1	1	0	3	1	0	1	21	0	0
MSM	4	0	0	1	0	0	0	3	3	3	3	3	3	0	3	3	24	2	3	3	3	3	2	3	19	1	0	1	1	3	1	0	1	23	0	0
MSM	4	0	0	0	0	0	0	0	1	3	3	3	3	3	3	3	22	3	3	3	3	3	3	3	21	1	1	1	0	3	1	0	1	25	30000	3
MSM	1	0	0	0	0	0	0	1	1	0	1	1	0	0	0	1	5	0	0	1	0	0	0	0	1	1	1	0	0	2	1	0	1	30	13000	1.3
MSM	1	1	1	1	0	0	1	1	2	1	1	2	3	1	0	1	12	3	1	1	2	0	3	3	13	1	0	1	0	2	1	0	1	39	50000	5
MSM	1	0	1	1	0	1	1	2	1	2	1	3	2	2	1	2	16	2	3	2	2	3	2	2	16	1	1	1	1	4	1	1	2	26	20000	2
MSM	4	0	0	0	0	0	0	0	3	0	3	3	0	0	3	3	15	3	3	3	3	3	3	3	21	1	1	1	0	3	1	0	1	29	30000	3
MSM	3	0	1	1	0	0	0	3	2	0	2	1	1	3	2	3	17	2	3	3	2	3	3	1	17	1	0	1	0	2	1	1	2	23	0	0
MSM	1	1	1	0	0	0	1	3	2	1	3	1	1	1	3	1	16	2	2	1	1	2	3	2	13	1	1	1	0	3	1	0	1	39	40000	4
MSM	2	1	1	0	0	0	0	0	1	0	1	0	1	3	0	1	7	1	1	0	0	0	1	0	3	1	1	1	0	3	1	0	1	43	65000	6.5
MSM	3	0	1	0	0	0	0	1	1	0	1	0	2	0	1	2	8	2	2	2	2	2	2	1	13	1	1	1	0	3	1	0	1	19	0	0
MSM	3	0	1	0	0	0	0	1	3	2	1	1	3	2	2	2	17	2	3	3	3	2	3	3	19	1	1	1	0	3	1	0	1	20	0	0
MSM	3	1	1	0	0	0	0	3	1	1	1	1	2	3	0	1	13	2	2	1	2	0	1	1	9	1	0	0	0	1	1	0	1	34	20000	2
MSM	1	0	1	1	0	0	1	1	2	1	3	2	2	0	0	1	12	1	2	1	1	1	2	1	9	1	1	0	0	2	1	0	1	23	30000	3
MSM	2	0	0	0	0	0	0	3	2	3	3	2	0	0	2	2	17	2	3	3	3	3	2	2	18	1	0	1	1	3	1	0	1	30	50000	5
MSM	3	0	1	1	0	0	1	1	1	1	1	1	1	0	1	1	8	1	1	1	1	1	2	2	9	1	1	1	0	3	1	0	1	30	40000	4
MSM	2	0	0	0	0	0	0	3	3	3	3	3	2	3	3	2	25	1	3	3	3	1	1	3	15	1	0	1	1	3	1	1	2	18	0	0
MSM	4	0	0	0	0	0	0	0	1	3	2	2	1	0	0	3	12	1	1	1	3	3	3	3	15	1	1	0	0	2	1	0	1	26	100000	10
MSM	2	0	0	1	0	1	1	3	3	1	3	1	3	3	3	3	23	3	3	1	3	3	3	3	19	1	1	1	1	4	1	0	1	21	10000	1
MSM	2	1	1	1	1	0	1	3	3	3	3	3	3	3	3	3	27	3	3	3	3	3	3	3	21	1	1	1	1	4	1	1	2	30	50000	5
MSM	1	0	1	1	1	0	1	3	2	2	2	3	3	3	3	3	24	2	2	1	1	1	1	1	9	1	1	1	1	4	1	1	2	26	30000	3
MSM	1	0	1	0	0	0	0	2	3	3	3	3	3	3	3	3	26	3	3	3	3	3	3	3	21	1	1	1	1	4	1	1	2	23	25000	2.5
MSM	1	1	1	1	0	1	1	1	2	1	3	1	1	2	0	1	12	1	1	2	2	1	3	1	11	1	0	0	0	1	1	0	1	45	25000	2.5
MSM	3	0	1	1	1	0	1	1	2	1	3	2	2	3	3	3	20	2	2	2	2	2	2	2	14	1	1	1	0	3	1	1	2	28	30000	3
MSM	2	1	1	1	0	1	1	2	3	1	3	2	3	1	1	2	18	1	1	2	2	1	3	2	12	1	1	1	0	3	1	0	1	31	20000	2
MSM	1	0	1	1	0	0	1	1	2	2	3	1	2	1	0	2	14	1	1	2	1	1	2	1	9	1	1	1	0	3	1	0	1	19	20000	2
MSM	2	0	1	1	0	1	1	1	2	3	2	3	2	3	3	3	22	3	2	3	2	2	3	3	18	1	1	1	0	3	1	1	2	32	25000	2.5
MSM	3	0	1	1	0	0	1	1	1	3	3	1	3	3	1	1	17	2	3	1	3	3	3	3	18	1	0	0	0	1	1	0	1	29	45000	4.5
MSM	2	0	1	1	0	1	1	2	3	2	3	1	1	2	0	1	15	2	1	1	2	1	3	1	11	1	0	1	0	2	1	0	1	25	40000	4
MSM	2	1	1	1	0	0	1	1	2	3	3	3	3	3	1	2	21	3	3	3	3	3	3	3	21	1	1	0	0	2	1	0	1	33	45000	4.5
MSM	2	0	1	1	0	1	1	1	2	3	3	1	3	3	1	1	18	1	2	2	1	1	1	1	9	1	1	1	1	4	1	0	1	30	25000	2.5
MSM	1	0	1	1	0	1	1	3	2	3	3	2	2	3	1	3	22	3	3	2	3	2	3	3	19	1	0	1	1	3	1	0	1	21	16000	1.6
MSM	3	0	0	1	0	0	1	3	3	3	2	2	3	1	3	3	23	3	3	2	3	3	1	3	18	1	1	1	1	4	1	1	2	26	30000	3
MSM	4	1	1	1	0	1	1	3	2	3	3	2	3	2	3	3	24	1	2	3	3	2	1	3	15	1	1	1	1	4	1	1	2	31	38000	3.8
MSM	2	0	1	1	0	0	1	1	2	2	3	3	3	3	2	2	21	2	2	3	3	3	2	2	17	1	1	1	1	4	1	0	1	29	22000	2.2
MSM	1	1	1	1	0	1	1	1	2	3	2	2	2	2	2	2	18	2	2	2	2	2	2	2	14	1	1	1	0	3	1	0	1	32	20000	2
MSM	3	0	1	1	0	1	1	1	1	2	3	2	1	3	3	2	18	1	2	3	1	1	1	2	11	1	1	1	1	4	1	0	1	30	45000	4.5
MSM	2	0	0	1	0	1	1	2	3	3	2	1	3	3	2	1	20	2	3	3	3	3	3	2	19	1	1	1	0	3	1	0	1	27	21000	2.1
MSM	4	0	1	1	0	0	1	1	2	2	3	3	2	1	1	3	18	2	2	2	3	2	2	3	16	1	1	1	1	4	1	0	1	28	35000	3.5
MSM	1	0	1	1	1	1	1	1	1	1	1	1	1	1	1	1	9	1	1	1	1	1	1	1	7	1	1	1	1	4	1	1	2	25	25000	2.5
MSM	3	1	0	1	0	1	1	3	2	2	3	3	3	3	2	2	23	3	2	3	3	2	3	2	18	1	1	1	1	4	1	0	1	39	40000	4
MSM	1	0	1	0	0	0	0	3	3	3	3	3	3	3	3	3	27	3	3	3	3	3	3	3	21	1	1	1	1	4	1	1	2	25	25000	2.5
MSM	1	1	0	0	0	0	0	0	2	1	1	1	1	1	1	1	9	1	1	1	1	1	1	1	7	1	0	0	0	1	1	0	1	45	60000	6
MSM	2	0	0	1	0	0	1	1	3	3	3	3	3	3	1	3	23	3	3	3	3	3	3	3	21	1	1	1	0	3	1	0	1	19	50000	5
MSM	2	0	1	1	0	0	1	1	3	3	3	3	3	3	1	3	23	3	3	3	3	2	3	3	20	1	1	1	0	3	1	0	1	25	25000	2.5
MSM	0	0	1	1	0	1	1	1	1	0	1	0	0	0	1	2	6	1	2	1	1	1	1	2	9	1	1	1	0	3	1	0	1	31	30000	3
MSM	0	0	1	1	0	1	1	3	2	2	3	2	2	3	2	1	20	2	1	3	3	2	3	3	17	1	1	0	0	2	1	0	1	24	18000	1.8
MSM	3	1	1	1	0	0	1	1	3	3	3	3	0	3	0	3	19	1	3	3	3	3	3	3	19	1	0	1	0	2	1	0	1	30	40000	4
MSM	0	1	1	1	0	0	1	1	3	1	0	1	2	0	0	1	9	1	0	1	0	0	2	1	5	1	0	1	0	2	1	0	1	40	16000	1.6
MSM	1	0	1	0	0	0	0	1	1	1	3	1	2	1	1	1	12	1	1	0	0	1	3	1	7	1	0	1	0	2	1	0	1	26	25000	2.5
MSM	0	0	1	0	0	0	0	2	1	1	2	3	3	3	3	3	21	2	1	1	1	1	1	1	8	1	1	1	1	4	1	1	2	25	30000	3
MSM	1	0	1	0	0	1	1	3	3	3	3	3	3	3	3	3	27	3	3	3	3	3	3	3	21	1	1	0	0	2	1	0	1	22	20000	2
MSM	3	0	1	1	0	0	1	1	1	1	3	2	2	1	1	2	14	2	1	2	3	3	1	3	15	1	1	1	1	4	1	1	2	29	40000	4
MSM	3	0	0	1	0	1	1	3	2	1	2	2	2	3	1	1	17	1	1	2	2	3	1	3	13	1	1	1	1	4	1	1	2	32	35000	3.5
MSM	2	1	1	1	1	0	1	2	2	3	3	2	0	3	3	3	21	2	2	2	2	1	1	1	11	1	1	1	1	4	1	1	2	47	40000	4
MSM	4	0	1	1	0	0	1	1	2	2	1	1	2	2	1	3	15	1	2	2	2	2	3	3	15	1	1	1	1	4	1	1	2	30	45000	4.5
MSM	4	0	1	1	0	0	1	1	2	1	1	2	2	2	1	3	15	1	2	2	2	2	2	3	14	1	1	1	1	4	1	0	1	33	42000	4.2
MSM	2	0	1	0	0	0	0	1	1	2	3	2	3	1	2	3	18	1	2	2	3	2	2	3	15	1	1	1	0	3	1	0	1	38	35000	3.5
MSM	4	1	1	1	0	1	1	3	3	3	1	1	3	0	3	3	20	2	2	2	2	2	3	3	16	1	1	1	1	4	1	1	2	30	50000	5
MSM	2	0	0	1	0	0	1	1	2	1	2	3	2	3	1	2	17	2	2	2	3	1	3	3	16	1	1	1	1	4	1	1	2	30	45000	4.5
MSM	1	1	1	0	0	0	0	0	0	2	2	0	2	0	0	3	9	1	1	1	1	0	3	2	9	1	1	0	0	2	1	0	1	18	22000	2.2
MSM	1	1	1	1	0	1	1	1	2	2	2	1	2	2	2	2	16	2	2	2	2	1	2	1	12	1	1	1	1	4	1	0	1	37	25000	2.5
MSM	2	0	1	1	0	1	1	2	2	1	1	2	1	1	2	1	13	1	1	1	1	1	1	1	7	1	1	0	0	2	1	0	1	29	40000	4
MSM	3	0	0	1	0	1	1	3	3	2	3	3	2	2	2	2	22	1	1	1	2	2	3	3	13	1	1	1	0	3	1	0	1	25	25000	2.5
MSM	1	1	1	1	0	1	1	1	1	2	2	2	2	2	1	1	14	2	2	1	1	1	1	1	9	1	1	1	0	3	1	1	2	40	30000	3
MSM	1	1	1	1	0	1	1	2	3	2	2	2	3	3	2	3	22	3	3	2	1	2	3	2	16	1	1	1	0	3	1	0	1	24	17000	1.7
MSM	3	0	0	1	0	0	1	1	1	2	2	1	3	3	2	3	18	2	1	3	2	2	2	3	15	1	1	1	1	4	1	1	2	35	38000	3.8
MSM	2	0	1	0	0	0	1	2	2	1	1	2	3	3	2	3	19	3	1	2	3	1	2	3	15	1	1	1	1	4	1	1	2	35	35000	3.5
MSM	0	0	1	1	0	0	1	1	1	1	1	1	1	1	1	1	9	1	1	1	1	1	1	1	7	1	1	1	1	4	1	1	2	22	20000	2
MSM	3	0	1	1	0	0	1	2	1	2	2	1	3	3	1	3	18	1	2	1	2	1	1	3	11	1	1	1	0	3	1	0	1	28	45000	4.5
MSM	2	0	1	1	0	0	1	1	3	1	1	1	3	2	1	3	16	0	1	2	1	2	2	3	11	1	1	1	0	3	1	0	1	27	25000	2.5
MSM	3	1	0	1	0	1	1	2	2	3	2	3	3	3	3	3	24	2	3	2	2	2	3	3	17	1	0	1	1	3	1	1	2	33	33000	3.3
MSM	3	0	1	1	1	1	1	3	3	3	3	3	3	3	3	3	27	3	3	3	3	3	3	3	21	1	1	1	1	4	1	1	2	25	30000	3
MSM	3	0	0	1	0	0	1	1	2	1	2	2	3	3	2	3	19	1	2	2	1	1	1	3	11	1	1	1	0	3	1	0	1	32	30000	3
MSM	2	1	1	1	0	1	1	2	2	1	2	3	2	2	2	3	19	1	2	1	2	3	2	3	14	1	1	1	1	4	1	1	2	35	30000	3
MSM	2	0	0	1	0	0	1	1	2	2	1	3	3	1	1	3	17	1	2	1	2	1	1	3	11	1	1	1	1	4	1	1	2	28	35000	3.5
MSM	3	1	1	1	0	0	1	2	2	1	1	1	3	3	3	3	19	1	2	2	2	2	1	3	13	1	1	1	1	4	1	1	2	36	35000	3.5
MSM	2	0	0	0	0	0	0	2	2	2	1	3	3	3	3	2	21	2	2	2	3	3	2	2	16	1	1	1	1	4	1	0	1	29	23500	2.35
MSM	2	1	1	1	1	1	1	0	3	3	3	3	2	3	3	3	23	3	3	3	3	3	3	3	21	1	1	1	1	4	1	1	2	34	30000	3
MSM	2	1	1	1	1	1	1	1	1	2	2	1	1	1	1	1	11	2	2	2	2	1	1	1	11	1	1	1	1	4	1	0	1	35	15000	1.5
MSM	2	1	1	1	0	1	1	1	1	1	2	1	1	2	2	1	12	1	3	1	1	2	1	1	10	1	1	1	0	3	1	0	1	35	50000	5
MSM	2	1	1	1	1	1	1	1	2	1	1	1	2	1	1	1	11	1	1	1	2	1	2	2	10	1	1	1	1	4	1	1	2	35	30000	3
MSM	0	1	1	0	0	0	0	1	1	0	3	1	2	0	0	1	9	1	1	2	0	1	3	1	9	1	0	0	0	1	1	0	1	36	20000	2
MSM	0	0	1	1	0	0	1	1	1	0	1	1	2	0	0	1	7	1	1	1	2	1	3	1	10	1	0	1	0	2	1	0	1	27	25000	2.5
MSM	1	0	1	1	0	0	1	3	3	2	3	1	3	0	1	2	18	1	2	1	0	1	3	0	8	1	1	1	1	4	1	0	1	23	25000	2.5
MSM	3	0	0	1	0	0	0	1	1	3	3	3	1	2	1	3	18	1	1	1	2	3	3	3	14	1	0	1	0	2	1	0	1	24	25000	2.5
MSM	1	1	1	1	0	0	1	0	1	2	3	1	3	0	1	1	12	1	2	1	0	1	3	1	9	1	1	1	0	3	1	0	1	28	30000	3
MSM	1	0	1	0	0	0	0	0	0	1	1	0	3	0	0	1	6	1	1	1	2	0	3	1	9	1	1	1	0	3	1	0	1	18	20000	2
MSM	2	0	1	1	0	0	1	1	0	0	3	0	2	0	2	2	10	1	1	1	0	0	1	2	6	1	1	0	0	2	1	0	1	36	35000	3.5
MSM	1	1	1	1	0	1	1	2	1	2	1	0	3	3	3	1	16	3	3	1	2	3	1	1	14	1	1	0	0	2	1	0	1	32	18000	1.8
MSM	0	1	1	1	0	0	0	0	0	1	3	3	3	2	1	3	16	3	3	3	2	2	2	2	17	1	0	0	0	1	1	0	1	30	60000	6
MSM	2	0	1	1	0	1	1	1	1	1	1	1	1	1	1	1	9	0	1	1	1	1	0	1	5	1	1	0	0	2	1	0	1	24	40000	4
MSM	1	1	1	0	0	0	0	0	3	3	3	3	3	3	3	3	24	3	3	3	3	3	3	3	21	1	0	0	0	1	1	0	1	28	18000	1.8
MSM	0	0	1	1	0	0	1	0	3	3	0	0	3	3	3	3	18	2	2	3	3	3	3	3	19	1	1	0	0	2	1	0	1	55	23000	2.3
MSM	3	0	1	1	0	0	0	3	3	1	3	0	3	0	0	3	16	3	3	3	3	3	3	3	21	1	1	1	0	3	1	0	1	20	50000	5
MSM	1	1	1	0	0	1	1	0	1	1	2	2	2	1	1	1	11	1	1	2	1	1	2	1	9	1	0	0	0	1	1	1	2	28	3500	0.35
MSM	3	0	1	0	0	0	0	1	1	1	1	1	1	1	1	1	9	1	1	1	1	1	1	1	7	1	1	1	0	3	1	0	1	20	10000	1
MSM	1	1	1	0	0	1	1	0	0	1	2	1	0	0	0	1	5	0	0	1	0	2	1	1	5	1	0	0	0	1	1	0	1	20	40000	4
MSM	4	1	0	0	0	0	0	1	1	1	1	1	0	0	2	0	7	1	1	1	0	0	0	1	4	0	0	0	0	0	0	0	0			0
MSM	2	0	0	0	0	0	0	1	1	3	3	3	3	3	3	0	20	1	3	3	3	3	3	3	19	0	0	0	0	0	0	0	0			0
MSM	4	0	1	1	0	0	1	1	0	0	1	2	1	0	0	0	5	0	0	0	0	0	0	0	0	0	0	0	0	0	0	0	0			0
MSM	4	0	0	1	0	1	1	3	3	3	3	0	0	0	0	0	12	1	1	0	2	0	0	0	4	1	1	1	0	3	1	0	1			0
MSM	4	0	0	0	0	0	0	1	0	0	1	0	1	0	0	0	3	0	0	0	0	0	0	1	1	0	0	0	0	0	0	0	0			0
MSM	2	0	1	0	0	0	0	0	0	2	2	3	3	0	0	0	10	0	2	0	0	0	0	0	2	0	0	0	0	0	0	0	0			0
MSM	3	0	0	0	0	0	0	2	0	0	1	3	2	0	0	0	8	2	1	1	1	3	3	3	14	1	0	0	0	1	1	0	1	21	0	0
MSM	4	0	0	0	0	0	0	1	1	1	3	0	0	0	0	0	6	0	1	1	0	0	0	0	2	0	0	0	0	0	0	0	0	26	50000	5
MSM	3	0	1	0	0	0	0	0	0	0	0	0	2	0	3	0	5	0	0	0	0	0	1	2	3	0	0	0	0	0	0	0	0	29	0	0
MSM	3	0	0	0	0	0	0	0	0	0	1	1	0	0	0	0	2	1	0	2	1	0	1	0	5	0	0	0	0	0	0	0	0	21	35000	3.5
MSM	4	1	0	0	0	0	0	0	0	0	0	0	0	0	0	0	0	0	0	0	0	0	0	0	0	0	0	0	0	0	0	0	0	39	100000	10
MSM	4	1	1	0	0	0	0	3	0	0	3	0	0	0	0	0	6	0	0	0	0	0	0	0	0	0	0	0	0	0	0	0	0	41	65000	6.5
MSM	4	0	0	0	0	0	0	1	0	0	1	0	0	1	0	0	3	0	0	0	0	0	1	0	1	0	0	0	0	0	0	0	0	31	50000	5
MSM	3	0	0	0	0	0	0	3	1	1	3	2	1	3	1	0	15	1	1	3	1	0	1	1	8	1	0	0	0	1	1	0	1	35	0	0
MSM	1	0	1	0	0	0	0	0	0	1	3	0	3	0	1	0	8	3	0	1	1	0	3	3	11	1	1	1	1	4	1	1	2		30000	3
MSM	4	0	0	0	0	0	0	0	3	1	3	0	0	0	0	0	7	0	0	0	0	0	0	0	0	1	1	1	1	4	1	0	1	24	0	0
MSM	3	0	1	0	0	0	0	0	0	0	0	0	0	0	0	0	0	1	1	0	0	0	1	0	3	0	0	0	0	0	0	0	0	24	50000	5
MSM	3	0	0	0	0	0	0	1	1	0	3	2	1	0	0	0	8	0	0	1	0	0	0	2	3	0	1	0	0	1	1	0	1	22	20000	2
MSM	3	0	0	0	0	0	1	0	0	1	0	0	1	0	0	0	2	0	0	1	1	0	0	0	2	0	0	0	0	0	0	0	0	27	0	0
MSM	3	0	0	0	0	0	0	0	1	0	0	0	0	0	0	0	1	1	0	1	0	0	0	0	2	0	0	0	0	0	0	0	0	20	0	0
MSM	3	0	1	1	0	0	1	3	0	0	0	0	0	0	0	0	3	0	0	0	0	0	0	0	0	1	0	0	0	1	1	0	1	27	70000	7
MSM	4	0	0	0	0	1	1	0	0	0	1	0	0	0	0	0	1	0	0	0	0	0	0	0	0	0	0	0	0	0	0	0	0	20	0	0
MSM	4	0	1	1	0	0	0	0	1	3	0	0	0	3	0	0	7	0	0	2	0	0	1	1	4	0	0	0	1	1	1	0	1	30	80000	8
MSM	2	0	1	0	0	0	0	1	2	0	3	3	0	0	2	0	11	0	1	0	0	0	3	0	4	0	0	0	0	0	0	0	0	22	20000	2
MSM	2	0	1	0	0	0	0	1	0	3	0	3	0	0	0	0	7	0	1	0	3	1	1	3	9	0	0	0	0	0	0	0	0	23	45000	4.5
MSM	4	0	0	1	0	0	0	0	0	0	1	1	0	0	0	0	2	1	1	0	0	0	1	1	4	0	0	0	1	1	1	0	1	39	550000	55
MSM	3	0	1	0	0	0	0	1	0	3	1	0	3	0	0	0	8	0	0	0	0	0	0	0	0	0	0	0	0	0	0	0	0	27	20000	2
MSM	2	1	0	1	0	0	1	3	1	3	0	1	1	1	3	0	13	1	2	3	3	1	2	2	14	0	0	0	0	0	0	0	0	40	20000	2
MSM	3	1	0	0	0	0	0	3	0	0	0	0	0	0	0	0	3	0	0	0	0	0	0	0	0	0	0	0	0	0	0	0	0	50	70000	7
MSM	3	1	1	0	0	0	0	0	0	0	0	0	0	0	0	0	0	0	0	0	0	0	0	0	0	0	0	0	0	0	0	0	0	30	30000	3
MSM	4	0	0	0	0	0	1	0	0	0	0	0	0	0	0	0	0	0	0	0	0	0	0	0	0	0	1	1	1	3	1	0	1	24	20000	2
MSM	4	0	0	0	0	0	0	3	1	0	0	0	1	0	0	0	5	0	0	0	0	0	0	0	0	0	0	0	0	0	0	0	0	27	20000	2
MSM	2	1	0	0	0	0	0	0	0	0	0	0	0	0	0	0	0	0	0	0	0	0	0	0	0	0	0	0	0	0	0	0	0	27	20000	2
MSM	3	0	1	0	0	0	0	0	1	1	1	1	0	0	1	0	5	1	1	2	3	1	1	1	10	0	0	0	0	0	0	0	0	24	25000	2.5
MSM	2	0	1	0	0	0	0	0	0	0	0	0	0	0	0	0	0	0	0	0	0	0	0	0	0	0	0	0	0	0	0	0	0	20	20000	2
MSM	2	0	0	0	0	0	0	1	0	0	0	0	1	0	0	0	2	0	0	0	0	0	0	0	0	0	0	0	0	0	0	0	0	26	25000	2.5
MSM	2	1	0	0	0	0	0	0	1	0	1	0	0	0	0	0	2	0	0	1	1	0	0	1	3	0	1	0	0	1	1	0	1	30	15000	1.5
MSM	1	1	0	0	0	0	0	0	0	1	0	0	2	0	0	0	3	1	0	0	0	0	2	0	3	0	0	0	0	0	0	0	0	25	33000	3.3
MSM	4	1	0	0	0	0	0	3	0	0	0	0	0	0	0	0	3	0	0	1	0	0	0	1	2	0	0	0	0	0	0	0	0	33	300000	30
MSM	2	0	1	0	0	0	0	1	0	1	3	3	0	3	0	0	11	1	0	0	1	1	1	0	4	0	0	0	1	1	1	0	1	31	25000	2.5
MSM	3	0	1	0	0	0	0	0	1	0	0	0	2	0	0	0	3	0	2	1	1	1	2	1	8	0	0	0	0	0	0	0	0	20	4000	0.4
MSM	4	0	1	0	0	0	0	1	2	1	1	0	1	0	0	0	6	2	1	1	1	1	2	1	9	0	0	0	0	0	0	0	0	27	80000	8
MSM	4	0	1	0	0	0	0	1	0	1	3	0	0	0	0	0	5	1	1	1	0	0	0	1	4	0	0	0	0	0	0	0	0	28	125000	12.5
MSM	3	0	1	0	0	0	0	0	0	0	3	3	1	0	0	0	7	1	0	0	0	0	1	0	2	0	0	0	0	0	0	0	0	31	50000	5
MSM	2	0	0	0	0	0	0	0	0	0	0	0	0	0	0	0	0	0	1	0	0	0	0	0	1	0	0	0	0	0	0	0	0	23	30000	3
MSM	3	0	1	1	0	1	1	1	0	0	0	1	0	0	0	0	2	0	0	0	0	0	0	0	0	0	0	0	0	0	0	0	0	24	0	0
MSM	1	1	0	0	0	0	0	0	0	0	0	0	0	0	0	0	0	0	0	0	0	0	0	0	0	0	0	0	0	0	0	0	0	39	3000	0.3
MSM	2	1	1	0	0	0	0	0	0	0	0	0	0	0	0	0	0	0	0	0	0	0	0	0	0	0	0	0	0	0	0	0	0	20	2000	0.2
MSM	1	0	0	0	0	0	0	0	0	3	3	0	0	0	0	0	6	1	2	0	3	0	0	3	9	0	0	0	0	0	0	0	0	29	25000	2.5
MSM	1	0	0	0	0	0	0	1	2	0	0	1	0	1	0	0	5	0	1	2	2	0	0	0	5	1	0	0	0	1	1	0	1	22	20000	2
MSM	3	0	1	0	0	0	0	1	1	0	3	3	3	0	1	0	12	1	1	3	3	1	0	2	11	0	0	0	0	0	0	0	0		0	0
MSM	1	0	0	0	0	0	0	0	0	0	0	0	0	0	0	0	0	0	0	0	0	0	0	0	0	0	0	0	0	0	0	0	0	22	35000	3.5
MSM	3	0	1	0	0	0	0	0	0	0	0	0	0	0	0	0	0	0	0	0	0	0	0	0	0	0	0	0	0	0	0	0	0	23	10000	1
MSM	3	0	0	0	0	0	0	0	0	0	0	0	0	0	0	0	0	0	0	0	0	0	0	0	0	0	0	0	0	0	0	0	0	20	15000	1.5
MSM	4	0	0	0	0	0	0	0	1	3	3	0	0	0	0	0	7	2	1	2	2	2	2	2	13	0	0	1	0	1	1	0	1	23	10000	1
MSM	4	0	1	0	0	0	1	2	2	3	3	3	2	3	1	0	19	1	1	3	2	2	1	2	12	0	0	0	1	1	1	0	1	29	200000	20
MSM	3	1	1	0	0	0	0	1	1	2	0	1	1	0	0	0	6	1	0	1	1	1	1	1	6	0	0	0	0	0	0	0	0	35	250000	25
MSM	4	0	0	0	0	0	0	3	0	3	0	2	0	0	0	0	8	0	3	0	0	0	0	0	3	0	0	0	0	0	0	0	0	21	0	0
MSM	2	0	0	0	0	0	0	0	0	2	1	3	2	0	3	0	11	0	0	2	0	0	0	2	4	0	0	0	0	0	0	0	0	19	10000	1
MSM	2	1	0	0	0	0	0	2	0	0	2	0	2	0	0	0	6	0	0	0	0	0	0	0	0	0	0	0	0	0	0	0	0	34	30000	3
MSM	2	0	0	0	0	0	0	0	0	2	0	1	0	2	0	0	5	1	0	2	0	0	2	0	5	0	0	0	0	0	0	0	0	22	30000	3
MSM	3	0	0	0	0	0	0	0	0	0	0	0	0	0	0	0	0	0	0	0	0	0	0	0	0	0	0	0	0	0	0	0	0	23	0	0
MSM	2	1	1	0	0	0	0	2	1	0	0	0	0	0	3	0	6	0	0	0	0	0	2	0	2	0	0	0	0	0	0	0	0	34	40000	4
MSM	1	1	0	0	0	0	0	3	0	0	0	0	0	0	0	0	3	0	0	0	0	0	0	0	0	0	0	0	0	0	0	0	0	38	50000	5
MSM	3	0	1	1	0	0	1	1	0	1	1	1	1	1	1	0	7	3	3	3	3	3	3	0	18	0	0	0	0	0	0	0	0	23	15000	1.5
MSM	2	0	0	0	0	0	0	0	0	0	0	0	0	0	0	0	0	0	0	0	0	0	0	0	0	1	0	0	0	1	1	0	1	22	30000	3
MSM	4	0	0	0	0	0	0	1	0	0	0	0	0	1	0	0	2	0	0	0	0	0	0	0	0	0	0	0	0	0	0	0	0	26	0	0
MSM	4	1	0	0	0	0	0	0	0	0	0	0	0	0	0	0	0	0	0	0	0	0	0	0	0	0	0	0	0	0	0	0	0	37	90000	9
MSM	3	0	0	0	0	0	0	0	0	0	0	0	0	0	0	0	0	0	0	0	0	0	3	0	3	0	0	0	0	0	0	0	0	24	0	0
MSM	3	0	0	0	0	0	0	0	0	0	0	0	0	0	0	0	0	0	0	0	0	0	0	0	0	0	0	0	0	0	0	0	0	24	0	0
MSM	2	0	1	0	0	0	1	3	0	0	2	0	0	0	3	0	8	0	2	0	0	3	0	2	7	1	0	1	1	3	1	0	1	32	30000	3
MSM	4	0	0	0	0	0	0	1	1	0	0	0	1	0	0	0	3	0	1	1	1	1	3	2	9	1	0	1	0	2	1	0	1	35	30000	3
MSM	3	0	1	0	0	0	0	2	0	0	2	0	0	0	0	0	4	1	0	0	0	0	0	1	2	0	0	0	0	0	0	0	0	30	35000	3.5
MSM	3	0	1	0	0	0	0	1	1	0	0	0	0	1	0	0	3	0	0	0	0	0	0	0	0	0	0	0	0	0	0	0	0	24	30000	3
MSM	2	0	1	0	0	0	0	1	1	0	1	0	0	0	0	0	3	1	0	1	0	0	0	0	2	0	0	0	0	0	0	0	0	25	25000	2.5
MSM	2	0	1	0	0	0	0	0	0	0	0	0	0	0	0	0	0	0	0	0	0	0	0	0	0	0	0	0	0	0	0	0	0	19	30000	3
MSM	0	0	0	1	0	0	0	0	0	0	0	1	0	0	0	0	1	0	0	0	0	0	0	0	0	0	0	0	0	0	0	0	0	27	30000	3
MSM	2	1	1	1	0	0	1	0	0	0	0	1	0	0	0	0	1	1	0	0	0	0	0	0	1	0	0	0	0	0	0	0	0	38	45000	4.5
MSM	1	0	1	1	0	1	1	2	3	0	2	1	3	1	2	0	14	3	2	2	3	1	0	0	11	1	1	1	1	4	1	0	1	23	20000	2
MSM	2	0	0	0	0	0	1	0	0	0	1	0	0	0	2	0	3	0	0	0	1	1	0	0	2	0	0	0	0	0	0	0	0	34	50000	5
MSM	0	0	1	0	0	0	1	0	0	1	1	0	0	1	0	0	3	0	0	3	0	0	1	0	4	0	0	0	0	0	0	0	0	25	60000	6
MSM	3	0	1	0	0	0	1	0	0	1	1	0	0	0	0	0	2	0	0	0	0	0	0	1	1	0	0	0	0	0	0	0	0	26	35000	3.5
MSM	1	1	1	0	0	0	0	3	3	3	3	0	3	0	0	0	15	0	0	0	0	0	3	0	3	0	0	0	0	0	0	0	0	26	20000	2
MSM	1	1	1	0	0	0	0	0	0	1	3	3	0	0	3	0	10	0	0	1	0	0	3	0	4	0	0	0	0	0	0	1	1	46	30000	3
MSM	2	0	1	1	0	0	1	0	1	0	0	0	0	1	0	0	2	0	0	0	1	0	0	0	1	0	0	0	0	0	0	0	0	25	35000	3.5
MSM	3	0	1	0	0	0	0	3	0	0	0	0	0	0	0	0	3	0	0	0	0	0	0	0	0	0	0	0	0	0	0	0	0	27	34000	3.4
MSM	1	0	1	0	0	0	0	0	0	0	0	3	0	0	0	0	3	0	0	0	0	0	0	0	0	0	0	0	0	0	0	0	0	21	38000	3.8
MSM	0	0	1	1	0	0	1	3	3	3	3	3	3	3	3	0	24	3	3	3	3	3	3	0	18	0	0	0	0	0	0	0	0	25	40000	4
MSM	2	0	1	0	0	0	1	0	0	0	2	1	0	0	0	0	3	0	1	1	1	2	1	3	9	0	0	0	0	0	0	1	1	30	35000	3.5
MSM	2	1	1	0	0	0	1	0	0	3	3	3	0	0	0	0	9	2	0	2	3	0	3	3	13	1	1	1	0	3	1	0	1	29	20000	2
MSM	0	0	1	1	0	0	1	3	0	3	3	3	3	3	0	0	18	3	0	3	3	0	3	3	15	0	0	0	0	0	0	0	0	24	15000	1.5
MSM	2	0	1	1	0	0	1	3	0	3	3	3	0	0	0	0	12	0	2	3	0	0	3	3	11	0	0	1	0	1	1	0	1	34	40000	4
MSM	1	1	1	1	0	0	1	3	1	1	3	0	0	0	0	0	8	0	0	0	0	0	3	0	3	0	0	0	0	0	0	0	0	40	38000	3.8
MSM	1	0	1	0	0	0	0	3	0	3	0	0	0	0	0	0	6	0	0	0	0	0	0	0	0	0	0	0	0	0	0	0	0	18	14000	1.4
MSM	1	0	1	1	0	0	1	3	0	3	0	3	3	0	0	0	12	3	3	3	3	3	3	3	21	1	1	0	0	2	1	0	1	24	16000	1.6
MSM	3	1	1	0	0	0	0	1	0	1	1	0	0	1	0	0	4	0	0	0	0	0	0	0	0	0	0	0	0	0	0	0	0	28	35000	3.5
MSM	0	0	0	0	0	0	0	0	0	0	1	2	0	0	0	0	3	0	1	0	0	0	1	2	4	0	0	0	0	0	0	0	0	19	0	0
MSM	2	0	0	0	0	0	0	1	0	1	2	0	0	0	0	0	4	0	0	0	0	0	0	0	0	0	0	0	0	0	0	0	0	30	30000	3
MSM	2	1	1	1	0	0	1	0	1	1	3	3	3	0	1	0	12	3	3	3	1	1	1	1	13	0	0	0	0	0	0	0	0	44	10000	1
MSM	3	0	1	0	0	0	0	1	0	1	0	1	0	0	3	0	6	0	3	0	3	3	3	1	13	1	1	1	1	4	1	1	2	21	15000	1.5
MSM	4	1	1	0	0	0	0	1	2	1	1	1	1	3	1	0	11	1	0	0	1	0	1	1	4	0	0	0	0	0	0	0	0	32	50000	5
MSM	3	0	0	0	0	0	0	0	0	0	0	0	0	0	0	0	0	0	0	0	0	0	0	0	0	0	0	0	0	0	0	0	0	19	0	0
MSM	3	0	1	0	0	0	0	1	1	1	1	1	0	0	1	0	6	1	1	1	1	1	1	2	8	0	0	0	0	0	0	0	0	24	15000	1.5
MSM	2	0	0	0	0	0	0	0	0	0	0	0	0	0	0	0	0	0	0	0	0	0	0	0	0	0	0	0	0	0	0	0	0	20	0	0
MSM	2	1	0	0	0	0	0	0	0	0	2	0	0	0	0	0	2	0	0	0	0	0	0	0	0	0	0	0	0	0	0	0	0	34	50000	5
MSM	1	0	0	0	0	0	0	0	0	0	0	0	0	0	0	0	0	0	0	0	0	0	0	0	0	0	0	0	0	0	0	0	0	22	20000	2
MSM	1	1	0	0	0	0	0	0	0	1	1	0	0	0	0	0	2	0	0	0	0	0	0	0	0	0	0	0	0	0	0	0	0	30	32000	3.2
MSM	2	0	1	1	0	0	0	0	0	0	0	0	1	0	0	0	1	1	0	0	0	2	1	0	4	0	0	0	0	0	0	0	0	24	30000	3
MSM	1	1	0	0	0	0	0	0	0	0	0	0	0	0	0	0	0	0	0	0	0	0	0	0	0	0	0	0	0	0	0	0	0	29	35000	3.5
MSM	2	1	0	0	0	0	0	0	1	1	0	0	0	0	0	0	2	0	0	1	0	0	0	0	1	0	0	0	0	0	0	0	0	38	45000	4.5
MSM	3	0	0	0	0	0	0	2	0	0	0	0	0	0	0	0	2	0	0	0	0	0	1	0	1	0	0	0	0	0	0	0	0	20	100000	10
MSM	1	1	0	0	0	0	0	0	0	0	0	0	0	0	0	0	0	0	0	0	0	0	0	0	0	0	0	0	0	0	0	0	0	38	20000	2
MSM	1	0	1	0	0	0	0	0	0	0	0	0	0	0	0	0	0	3	0	0	0	0	0	0	3	0	0	1	0	1	1	0	1		50000	5
MSM	1	0	1	0	1	1	0	0	0	0	1	1	0	0	0	0	2	0	0	3	3	0	0	0	6	1	0	1	1	3	1	0	1		40000	4
MSM	0	0	0	0	0	0	0	0	0	0	0	0	0	0	0	0	0	0	0	0	0	0	0	0	0	0	0	0	0	0	0	0	0	27	0	0
MSM	2	0	0	0	0	0	0	3	1	1	0	0	0	0	0	0	5	1	0	0	3	0	0	0	4	0	0	0	0	0	0	0	0	34	0	0
MSM	2	1	1	0	0	1	1	1	0	3	2	0	0	3	0	0	9	0	0	0	0	1	2	0	3	0	0	0	0	0	0	0	0	30	30000	3
MSM	1	0	1	0	0	0	0	1	0	0	0	0	0	0	0	0	1	0	0	0	0	0	0	0	0	0	0	0	0	0	0	0	0	19	20000	2
MSM	1	0	0	0	0	0	0	0	0	0	0	0	0	0	0	0	0	0	0	0	0	0	0	0	0	0	0	0	0	0	0	0	0	19	20000	2
MSM	4	1	0	0	0	0	0	0	0	0	0	0	0	0	0	0	0	0	0	0	0	0	0	0	0	0	0	0	0	0	0	0	0	35	52000	5.2
MSM	0	1	1	0	0	0	0	0	0	0	1	1	0	0	0	0	2	0	0	0	0	0	1	0	1	0	0	0	0	0	0	0	0	35	30000	3
MSM	0	1	1	0	0	0	1	3	1	0	3	0	0	0	0	0	7	1	1	1	2	0	1	0	6	0	0	0	0	0	0	0	0	40	25000	2.5
MSM	0	0	0	0	0	0	0	3	1	0	2	0	0	1	0	0	7	0	0	0	0	0	0	0	0	0	0	0	0	0	0	0	0	26	25000	2.5
MSM	2	0	0	0	0	0	1	0	0	1	3	1	0	0	0	0	5	1	1	0	0	0	1	0	3	0	1	0	0	1	1	0	1	30	35000	3.5
MSM	0	0	1	1	0	0	0	0	2	2	0	0	1	2	2	0	9	2	2	1	1	2	2	1	11	0	0	0	0	0	0	0	0	24	25000	2.5
MSM	0	1	0	0	0	0	0	0	0	3	3	2	0	0	0	0	8	2	1	0	0	0	2	1	6	0	0	0	0	0	0	0	0	28	22000	2.2
MSM	3	1	0	0	0	0	0	0	1	2	2	3	0	0	0	0	8	0	0	0	0	0	3	3	6	1	0	0	0	1	1	0	1	25	0	0
MSM	0	0	1	1	1	1	1	0	0	0	0	2	0	1	0	0	3	0	1	0	0	1	2	2	6	0	0	0	0	0	0	0	0	24	18000	1.8
MSM	2	0	1	0	0	0	0	2	0	0	0	0	0	0	0	0	2	0	0	0	0	0	0	0	0	0	0	0	0	0	0	0	0	20	200000	20
MSM	2	0	0	1	0	1	1	1	3	3	3	1	3	3	0	0	17	3	3	1	3	3	3	3	19	1	1	1	1	4	1	1	2	21	10000	1
MSM	3	0	0	0	0	0	0	0	3	0	0	0	0	0	0	0	3	3	2	0	2	0	0	3	10	0	0	0	0	0	0	0	0	22	10000	1
MSM	4	0	0	0	0	0	0	0	0	0	0	0	0	0	0	0	0	0	0	0	0	0	0	0	0	0	0	0	0	0	0	0	0	23	300000	30
MSM	1	0	1	0	0	0	0	3	1	0	2	2	0	0	1	0	9	0	0	1	0	1	0	0	2	0	0	0	0	0	0	0	0	26	20000	2
MSM	1	0	1	0	0	0	0	2	0	0	0	1	0	0	1	0	4	0	0	0	0	0	0	2	2	1	0	0	0	1	1	0	1	30	15000	1.5
MSM	0	0	1	0	0	0	0	0	1	1	1	1	0	1	0	0	5	0	0	1	1	0	1	0	3	0	0	0	0	0	0	0	0	30	18000	1.8
MSM	2	0	0	0	0	0	0	3	3	3	0	0	0	0	0	0	9	0	0	0	0	0	0	0	0	0	0	0	0	0	0	0	0	20	0	0
MSM	4	0	1	0	0	0	0	0	0	0	0	0	0	0	0	0	0	0	0	0	0	0	0	0	0	0	0	0	0	0	0	0	0	22	50000	5
MSM	3	1	0	1	0	0	0	1	1	1	1	1	1	0	3	0	9	1	1	1	1	1	1	1	7	0	0	0	0	0	0	0	0	28	70000	7
MSM	1	0	1	0	0	0	0	1	1	2	1	1	0	2	1	0	9	0	0	1	0	0	2	0	3	0	0	0	0	0	0	0	0	17	17000	1.7
MSM	2	0	1	1	0	1	1	0	0	0	0	1	0	1	0	0	2	1	1	0	0	1	3	1	7	0	0	0	1	1	1	0	1	29	65000	6.5
MSM	4	0	1	0	0	0	1	0	1	0	3	0	0	0	0	0	4	0	0	0	0	0	0	0	0	0	0	0	0	0	0	0	0	22	400000	40
MSM	4	0	1	0	0	0	0	1	1	1	3	0	1	0	0	0	7	1	1	0	0	0	0	0	2	0	0	0	0	0	0	0	0	32	30000	3
MSM	4	0	0	0	0	0	0	2	2	1	3	2	0	3	2	0	15	2	2	2	3	0	2	0	11	0	0	0	0	0	0	0	0	31	30000	3
MSM	4	0	0	1	1	1	1	1	3	0	1	0	3	0	0	0	8	0	0	0	0	0	1	1	2	1	0	0	0	1	1	0	1	25	80000	8
MSM	1	0	1	0	0	0	0	1	0	3	0	2	0	1	0	0	7	0	1	0	0	0	1	0	2	0	0	0	0	0	0	0	0	27	20000	2
MSM	4	0	0	0	0	1	0	0	0	3	3	0	3	0	0	0	9	0	3	3	3	3	3	0	15	0	0	0	0	0	0	0	0	31	0	0
MSM	2	0	0	0	0	0	0	0	0	0	0	0	0	0	0	0	0	0	0	0	0	0	0	0	0	0	0	0	0	0	0	0	0	22	15000	1.5
MSM	2	0	1	1	0	0	0	0	1	1	3	0	0	1	0	0	6	0	1	0	2	0	1	0	4	0	0	0	0	0	0	0	0	29	35000	3.5
MSM	2	0	1	1	0	0	0	0	0	0	0	0	0	0	0	0	0	1	0	0	0	0	0	0	1	0	0	0	0	0	0	0	0	23	40000	4
MSM	4	0	1	0	0	0	0	3	0	0	1	3	2	0	0	0	9	0	0	0	0	0	0	0	0	0	0	0	1	1	1	0	1	34	45000	4.5
MSM	4	0	1	0	0	0	0	2	2	0	0	0	1	0	0	0	5	3	2	1	2	2	3	3	16	0	0	0	0	0	0	0	0	28	30000	3
MSM	3	0	1	1	0	0	0	1	0	2	0	0	0	0	0	0	3	0	0	1	2	1	2	0	6	0	0	0	1	1	1	0	1	28	20000	2
MSM	3	0	1	1	0	0	1	0	2	1	1	0	1	0	0	0	5	1	1	1	0	1	1	3	8	0	0	0	0	0	0	0	0	38	70000	7
MSM	2	1	1	0	0	0	0	0	0	0	0	0	0	0	0	0	0	1	1	0	1	0	1	0	4	0	0	0	0	0	0	0	0	30	28500	2.85
MSM	2	1	1	1	0	0	1	3	0	2	1	0	0	2	2	0	10	0	2	0	0	2	1	1	6	0	0	0	0	0	0	0	0	28	50000	5
MSM	2	0	1	0	0	0	0	0	0	0	0	0	0	0	0	0	0	0	0	0	0	0	0	0	0	0	0	0	0	0	0	0	0	22	50000	5
MSM	2	1	1	0	0	0	0	1	0	1	2	1	0	2	0	0	7	0	0	1	0	0	0	0	1	0	0	0	0	0	0	0	0	22	40000	4
MSM	3	1	1	1	0	0	1	1	0	0	0	0	1	0	1	0	3	0	0	0	0	0	1	2	3	0	0	0	0	0	0	0	0	39	67000	6.7
MSM	2	0	1	1	0	0	1	0	0	3	3	0	0	0	0	0	6	0	0	0	0	0	1	0	1	0	0	0	0	0	0	0	0	24	20000	2
MSM	3	0	1	0	0	0	0	0	0	0	0	0	0	0	0	0	0	0	0	0	0	0	0	0	0	0	0	0	0	0	0	0	0	27	20000	2
MSM	2	1	1	0	0	0	0	0	0	1	0	0	0	0	0	0	1	1	1	0	0	0	0	1	3	0	0	0	0	0	0	0	0	35	45000	4.5
MSM	2	0	0	0	0	0	0	0	0	0	0	0	0	0	0	0	0	0	0	0	0	0	0	0	0	0	0	0	0	0	0	0	0	20	3500	0.35
MSM	3	0	0	0	0	0	0	0	0	0	0	0	0	0	0	0	0	0	0	0	0	0	0	0	0	1	1	1	1	4	1	0	1		25000	2.5
MSM	2	0	1	0	0	0	0	1	0	3	3	1	1	3	2	0	14	0	0	0	0	0	0	0	0	0	0	0	0	0	0	0	0	19	34000	3.4
MSM	4	0	0	0	0	0	0	2	2	3	3	3	0	2	3	0	18	0	2	2	2	2	2	2	12	0	0	0	0	0	0	0	0	22	0	0
MSM	3	0	0	0	0	0	0	1	1	1	0	1	0	0	2	0	6	0	0	0	0	0	3	0	3	0	0	0	0	0	0	0	0	21	45000	4.5
MSM	4	0	1	1	0	0	0	2	3	3	3	3	3	3	0	0	20	2	1	1	1	1	3	3	12	0	0	0	0	0	0	0	0	28	50000	5
MSM	4	0	0	0	0	0	1	2	1	3	1	3	0	0	3	0	13	2	0	1	0	0	1	0	4	1	1	1	1	4	1	0	1	23	0	0
MSM	4	0	0	0	0	0	0	0	0	3	3	0	0	0	1	0	7	0	0	0	1	0	0	0	1	0	0	0	1	1	1	0	1	26	50000	5
MSM	4	0	0	0	0	0	0	0	0	0	1	0	0	0	0	0	1	0	0	0	0	0	0	0	0	0	0	0	0	0	0	0	0	25	30000	3
MSM	3	0	0	0	0	0	0	0	0	0	1	0	2	0	0	0	3	0	0	3	0	1	3	0	7	0	0	0	0	0	0	0	0	23	30000	3
MSM	4	0	1	0	0	0	1	2	1	1	1	1	1	0	0	0	7	0	1	1	1	0	3	3	9	0	0	0	0	0	0	0	0	26	70000	7
MSM	4	0	0	0	0	0	0	0	0	0	0	0	0	0	0	0	0	0	0	0	0	0	0	0	0	0	0	0	0	0	0	0	0	25	30000	3
MSM	3	0	1	0	0	0	0	3	3	3	3	3	3	1	3	0	22	3	3	3	2	2	3	3	19	1	0	0	0	1	1	0	1	20	20000	2
MSM	3	1	1	1	0	0	1	3	0	3	3	3	3	0	0	0	15	3	3	3	3	0	2	0	14	0	0	0	0	0	0	0	0	25	0	0
MSM	2	0	1	1	0	0	1	1	1	1	1	0	0	0	0	0	4	0	0	0	0	0	0	0	0	0	0	0	0	0	0	0	0	20	20000	2
MSM	2	0	1	1	0	0	0	0	0	0	0	0	0	0	0	0	0	0	0	0	0	0	0	0	0	0	0	0	0	0	0	0	0	20	30000	3
MSM	1	1	1	1	0	0	1	1	0	0	0	0	0	0	0	0	1	1	0	0	0	0	0	1	2	0	0	0	0	0	0	0	0	30	10000	1
MSM	3	1	0	0	0	0	0	0	0	0	3	0	0	0	0	0	3	2	2	3	3	0	3	0	13	0	0	0	0	0	0	0	0	35	50000	5
MSM	4	0	0	0	0	0	0	2	1	2	3	1	0	2	1	0	12	0	0	0	0	0	0	0	0	0	0	0	0	0	0	0	0	25	50000	5
MSM	3	0	1	0	0	0	0	3	3	3	3	0	3	3	3	0	21	3	3	3	3	3	3	3	21	0	1	0	0	1	1	0	1	20	0	0
MSM	3	1	1	0	0	0	0	0	2	3	0	2	0	0	2	0	9	0	3	2	0	0	0	0	5	0	0	0	0	0	0	0	0	25	10000	1
MSM	2	1	1	0	0	0	0	3	3	0	3	0	0	0	0	0	9	3	3	0	3	2	3	0	14	0	0	0	0	0	0	0	0	41	12000	1.2
MSM	3	1	1	1	0	1	1	1	1	2	2	2	2	1	1	0	12	2	2	2	2	2	2	2	14	0	1	0	1	2	1	0	1	33	50000	5
MSM	2	1	0	0	0	0	0	0	0	0	0	0	0	0	0	0	0	0	0	0	0	0	0	0	0	0	0	0	0	0	0	0	0	37	10000	1
MSM	2	0	0	0	0	0	0	0	3	0	0	2	0	0	0	0	5	0	0	0	0	2	3	0	5	0	0	0	0	0	0	0	0	25	18000	1.8
MSM	0	0	0	0	0	0	0	1	0	0	0	0	0	0	0	0	1	0	0	0	0	0	0	0	0	0	0	0	0	0	0	0	0	20	16000	1.6
MSM	3	0	0	0	0	0	0	0	0	0	0	0	0	0	0	0	0	0	0	0	0	0	0	0	0	0	0	0	0	0	0	0	0	32	100000	10
MSM	3	0	0	0	0	0	0	0	0	0	0	0	0	0	0	0	0	0	0	0	0	0	0	0	0	0	0	0	0	0	0	0	0	32	10000	1
MSM	3	0	0	0	0	0	0	0	2	0	0	2	0	0	0	0	4	0	0	3	0	0	0	3	6	0	0	0	0	0	0	0	0	25	12000	1.2
MSM	3	0	0	0	0	0	0	0	2	2	3	3	0	0	0	0	10	0	2	3	2	0	3	3	13	0	0	0	0	0	0	0	0	22	16000	1.6
MSM	3	0	1	0	0	0	0	1	1	2	3	1	0	0	0	0	8	0	1	1	1	1	1	1	6	0	0	0	0	0	0	0	0	22	30000	3
MSM	4	1	0	0	0	0	0	1	1	2	1	0	1	0	0	0	6	0	0	0	0	0	1	1	2	0	0	0	0	0	0	0	0	42	50000	5
MSM	4	0	0	0	0	0	0	3	3	0	3	0	0	1	0	0	10	0	0	0	0	0	0	1	1	0	0	0	0	0	0	0	0	26	500000	50
MSM	3	0	0	0	0	0	0	2	1	0	0	1	1	0	0	0	5	0	0	0	1	1	0	0	2	0	0	0	0	0	0	0	0	22	40000	4
MSM	3	0	1	1	0	0	1	2	0	0	1	1	1	1	0	0	6	0	0	1	1	0	1	0	3	1	1	0	0	2	1	1	2	26	30000	3
MSM	3	0	0	0	0	0	0	1	0	0	0	0	0	0	0	0	1	0	0	0	0	0	0	0	0	0	0	0	0	0	0	0	0	28	40000	4
MSM	2	0	1	1	0	1	1	2	2	0	0	2	0	2	2	0	10	1	0	0	0	1	1	0	3	0	0	0	0	0	0	0	0	34	40000	4
MSM	2	0	1	0	0	0	0	3	3	1	0	3	0	3	3	0	16	0	0	1	0	0	2	2	5	0	0	0	0	0	0	0	0	17	60000	6
MSM	2	1	0	0	0	0	1	0	2	1	1	0	2	0	0	0	6	2	2	2	1	2	1	0	10	1	0	0	1	2	1	1	2	34	50000	5
MSM	1	1	1	1	0	0	1	1	2	3	1	0	2	3	1	0	13	1	1	1	2	1	1	2	9	1	1	1	0	3	1	0	1	26	35000	3.5
MSM	2	1	1	0	0	0	0	1	3	1	1	2	1	3	1	0	13	0	0	1	1	0	0	0	2	0	0	0	0	0	0	0	0	33	30000	3
MSM	1	0	0	0	0	0	0	0	0	0	0	0	0	0	0	0	0	0	0	0	0	0	0	0	0	1	1	0	1	3	1	0	1	21	30000	3
MSM	0	0	0	0	0	0	0	1	1	1	1	1	0	0	0	0	5	0	0	0	1	1	1	1	4	0	0	0	0	0	0	0	0	21	30000	3
MSM	3	0	0	0	0	0	0	1	1	0	1	1	0	0	0	0	4	1	0	1	1	1	1	1	6	0	0	0	1	1	1	0	1	25	30000	3
MSM	3	0	0	1	0	0	0	1	1	0	1	1	0	0	0	0	4	0	1	1	1	1	1	1	6	0	0	0	1	1	1	0	1	25	30000	3
MSM	3	1	0	0	0	0	0	1	0	3	3	2	2	0	1	0	12	1	0	1	2	1	1	1	7	0	0	0	0	0	0	0	0	40	4000	0.4
MSM	2	1	0	0	0	0	0	0	0	0	0	0	0	0	0	0	0	0	0	0	0	0	0	0	0	0	0	0	0	0	0	0	0	30	50000	5
MSM	2	0	0	0	0	0	0	1	2	2	1	2	1	0	0	0	9	1	0	1	1	0	1	1	5	0	0	0	0	0	0	0	0	26	35000	3.5
MSM	4	0	0	0	0	0	0	0	1	0	1	1	0	0	1	0	4	1	0	1	1	0	1	2	6	0	0	0	0	0	0	0	0	32	45000	4.5
MSM	3	0	1	0	0	0	0	1	0	1	1	1	1	3	1	0	9	0	0	0	1	1	0	2	4	0	0	0	0	0	0	0	0	28	10000	1
MSM	3	0	1	1	1	1	1	3	1	3	3	3	1	0	2	0	16	1	0	0	1	2	0	0	4	0	0	0	0	0	0	0	0	28	50000	5
MSM	3	0	0	0	0	0	0	1	0	1	0	0	0	0	1	0	3	1	0	1	1	0	1	1	5	0	0	0	0	0	0	0	0	30	40000	4
MSM	3	0	1	0	0	0	0	1	1	0	0	1	1	0	0	0	4	1	1	2	2	2	1	2	11	0	0	0	0	0	0	0	0	28	50000	5
MSM	3	0	1	0	0	0	0	1	1	1	1	1	1	0	0	0	6	0	0	0	0	0	0	0	0	0	0	0	0	0	0	0	0	27	45000	4.5
MSM	1	0	0	0	0	0	0	1	1	2	1	0	0	0	0	0	5	0	0	0	0	0	0	0	0	0	0	0	0	0	0	0	0	20	23000	2.3
MSM	3	0	1	1	0	0	0	1	0	2	1	3	0	2	0	0	9	0	1	2	0	0	1	0	4	0	0	0	0	0	0	0	0	34	30000	3
MSM	4	0	1	1	0	0	0	1	1	0	0	0	1	1	0	0	4	1	0	1	0	0	0	0	2	0	0	0	0	0	0	0	0	24	10000	1
MSM	3	0	1	0	0	0	0	2	2	0	0	0	0	0	0	0	4	0	0	0	0	0	0	0	0	0	0	0	0	0	0	0	0	26	10000	1
MSM	2	0	0	0	0	0	0	1	0	1	2	1	0	0	0	0	5	1	1	1	2	2	1	2	10	0	0	0	0	0	0	0	0	28	35000	3.5
MSM	2	1	1	0	0	0	0	3	0	0	0	3	0	0	0	0	6	0	0	0	0	0	0	0	0	0	0	0	0	0	0	0	0	28	45000	4.5
MSM	2	1	1	0	0	0	0	1	0	1	1	0	0	0	0	0	3	0	0	0	0	0	1	0	1	0	0	0	0	0	0	0	0	33	40800	4.08
MSM	3	1	0	0	0	0	0	0	0	1	2	0	0	1	0	0	4	1	2	0	1	3	1	0	8	0	0	0	0	0	0	0	0	30	0	0
MSM	1	1	0	0	0	0	0	0	0	0	0	0	0	0	0	0	0	1	0	0	0	0	0	0	1	0	0	0	0	0	0	0	0	39	43000	4.3
MSM	1	1	1	0	0	0	0	3	0	0	1	3	3	1	0	0	11	1	1	0	0	0	2	0	4	0	0	0	0	0	0	0	0	43	30000	3
MSM	2	0	0	0	0	0	0	0	0	0	0	0	0	0	0	0	0	0	0	0	0	0	0	0	0	0	0	0	0	0	0	0	0	19	450000	45
MSM	1	0	1	0	0	0	0	1	0	0	0	0	0	0	0	0	1	0	0	0	0	0	0	0	0	0	0	0	0	0	0	0	0	18	45000	4.5
MSM	1	1	1	0	0	0	0	0	2	0	0	0	0	3	0	0	5	0	0	0	0	1	0	0	1	0	0	0	0	0	0	0	0	48	30000	3
MSM	2	1	1	0	0	0	0	0	0	0	0	0	0	0	0	0	0	0	0	1	1	1	1	1	5	0	0	0	0	0	0	0	0	34	55000	5.5
MSM	1	1	1	1	0	0	1	0	1	0	1	0	0	0	0	0	2	0	1	1	0	0	0	0	2	0	0	0	0	0	0	0	0	24	60000	6
MSM	0	0	1	0	0	0	0	0	0	1	1	1	0	0	2	0	5	0	1	2	1	0	2	0	6	0	0	0	0	0	0	0	0	17	15000	1.5
MSM	2	0	1	0	0	0	0	1	0	0	0	0	1	1	0	0	3	0	1	1	1	0	0	0	3	0	0	0	0	0	0	0	0	22	25000	2.5
MSM	1	1	0	0	0	0	0	0	0	0	0	0	0	0	0	0	0	0	1	0	0	0	0	0	1	0	0	0	0	0	0	0	0	24	20000	2
MSM	0	0	1	0	0	0	0	0	2	0	1	0	1	2	0	0	6	0	0	1	0	0	1	0	2	0	0	0	0	0	0	0	0	24	17000	1.7
MSM	0	1	1	0	0	0	0	0	1	0	1	1	1	0	1	0	5	0	1	1	1	1	1	1	6	0	0	0	0	0	0	0	0	26	17000	1.7
MSM	2	0	0	0	0	0	0	1	1	0	2	2	1	2	2	0	11	0	1	2	0	0	1	2	6	0	0	0	1	1	1	0	1	18	15000	1.5
MSM	3	1	0	1	0	0	0	0	1	0	3	3	2	0	0	0	9	1	1	2	2	0	3	3	12	0	0	0	0	0	0	0	0	25	20000	2
MSM	1	1	1	1	0	0	0	2	3	3	3	3	3	3	2	0	22	3	3	3	3	3	3	3	21	0	0	0	0	0	0	0	0	25	15000	1.5
MSM	3	1	1	1	1	1	0	0	0	0	0	1	1	1	2	0	5	0	0	0	0	2	2	1	5	0	0	0	0	0	0	0	0	19	50000	5
MSM	0	0	1	0	0	0	0	2	1	0	0	1	1	0	2	0	7	1	1	2	0	1	0	1	6	0	0	0	0	0	0	0	0	30	20000	2
MSM	2	1	1	1	0	0	1	1	0	0	1	1	0	0	1	0	4	0	0	1	0	0	1	1	3	0	0	0	0	0	0	0	0	47	35000	3.5
MSM	1	1	1	0	0	0	0	0	0	0	0	0	0	0	0	0	0	0	0	0	0	0	0	0	0	0	0	0	0	0	0	0	0	19	30000	3
MSM	0	1	1	0	0	0	0	0	0	0	0	0	0	0	0	0	0	0	0	0	0	0	0	0	0	0	0	0	0	0	0	0	0	25	25000	2.5
MSM	1	1	1	0	0	0	0	1	1	0	1	0	0	0	0	0	3	1	1	1	1	0	0	1	5	0	0	0	0	0	0	0	0	41	42000	4.2
MSM	1	1	1	0	0	0	0	0	0	0	0	0	0	0	0	0	0	0	0	0	0	0	0	0	0	0	0	0	0	0	0	0	0	32	30000	3
MSM	3	1	1	0	0	0	0	1	1	0	2	0	1	0	1	0	6	0	1	1	0	0	0	2	4	0	0	0	0	0	0	0	0	25	5000	0.5
MSM	2	1	1	0	0	0	0	1	1	0	1	0	0	0	0	0	3	0	0	0	0	0	0	0	0	0	0	0	0	0	0	0	0	37	28000	2.8
MSM	2	1	1	1	0	0	0	0	0	0	1	1	0	0	2	0	4	0	1	1	2	1	0	0	5	0	0	0	0	0	0	0	0	23	35000	3.5
MSM	1	0	1	0	0	0	0	2	2	1	1	2	1	0	1	0	10	0	1	1	0	0	2	1	5	0	0	0	0	0	0	0	0	25	30000	3
MSM	2	0	1	0	0	0	0	2	2	1	0	0	2	2	0	0	9	1	0	2	0	1	1	1	6	0	0	0	0	0	0	0	0	20	15000	1.5
MSM	1	0	1	1	0	0	0	2	1	2	1	1	1	0	0	0	8	0	0	1	1	1	0	0	3	0	0	0	0	0	0	0	0	18	20000	2
MSM	0	1	1	0	0	0	0	1	2	0	1	0	0	0	2	0	6	2	2	0	2	1	1	1	9	0	0	0	0	0	0	0	0	30	20000	2
MSM	2	0	1	0	0	0	0	0	1	3	3	2	2	1	0	0	12	0	0	2	2	2	1	3	10	0	0	0	0	0	0	0	0	30	20000	2
MSM	2	0	1	0	0	0	0	0	1	0	3	1	1	0	0	0	6	1	1	2	0	0	2	1	7	0	0	0	0	0	0	0	0	32	30000	3
MSM	0	1	1	0	0	0	0	1	1	0	0	0	1	1	0	0	4	1	0	1	0	1	1	0	4	0	0	0	0	0	0	0	0	30	27000	2.7
MSM	3	0	1	0	0	0	0	0	0	0	0	0	0	1	0	0	1	0	0	0	0	0	0	0	0	0	0	0	0	0	0	0	0	18	5000	0.5
MSM	0	0	1	1	1	0	1	1	0	1	1	0	1	1	1	0	6	0	0	0	1	1	1	1	4	0	0	0	0	0	0	0	0	30	25000	2.5
MSM	2	1	0	0	0	0	1	0	0	0	0	0	0	0	0	0	0	0	0	0	0	0	2	0	2	0	0	0	0	0	0	0	0	35	30000	3
MSM	3	0	1	0	0	0	0	0	1	2	3	1	2	0	2	0	11	2	1	1	1	1	1	1	8	0	0	0	0	0	0	0	0	20	30000	3
MSM	2	0	1	0	0	0	0	0	0	1	1	0	1	0	0	0	3	0	0	0	0	0	0	0	0	0	0	0	0	0	0	0	0	24	43000	4.3
MSM	1	1	1	1	0	0	0	1	1	0	2	1	0	2	0	0	7	1	1	1	1	0	0	1	5	0	0	0	0	0	0	0	0	45	35000	3.5
MSM	2	0	0	0	0	0	0	0	0	0	0	0	0	0	0	0	0	0	0	0	0	0	1	0	1	0	0	0	0	0	0	0	0	27	30000	3
MSM	4	1	1	1	0	0	0	1	1	0	1	1	0	1	1	0	6	0	0	0	1	1	1	0	3	0	0	0	0	0	0	0	0	26	50000	5
MSM	0	1	1	0	0	0	0	1	1	0	2	1	0	0	1	0	6	0	1	0	2	0	0	0	3	0	0	0	0	0	0	0	0	22	26000	2.6
MSM	1	1	1	1	0	0	0	0	0	1	1	2	0	0	1	0	5	0	1	0	1	0	1	1	4	0	0	0	0	0	0	0	0	24	30000	3
MSM	2	0	1	0	0	0	0	1	0	2	0	1	0	2	2	0	8	0	0	0	1	1	0	0	2	0	0	0	0	0	0	0	0	26	45000	4.5
MSM	2	1	1	1	0	1	1	1	0	0	1	1	3	0	1	0	7	1	2	0	1	1	2	0	7	0	0	0	0	0	0	0	0	45	35000	3.5
MSM	1	1	1	0	0	0	0	0	1	0	1	1	1	0	1	0	5	0	1	1	0	0	1	1	4	0	0	0	0	0	0	0	0	30	30000	3
MSM	2	1	1	0	0	0	0	0	0	1	0	0	0	0	0	0	1	0	1	1	1	0	0	1	4	0	0	0	0	0	0	0	0	32	35000	3.5
MSM	1	0	1	0	0	0	0	0	0	0	0	0	0	0	0	0	0	0	0	0	0	0	1	1	2	0	1	0	0	1	1	0	1	28	20000	2
MSM	2	0	1	0	0	0	0	0	0	0	0	0	0	0	0	0	0	0	0	0	0	0	0	0	0	0	0	0	0	0	0	0	0	18	20000	2
MSM	0	1	1	1	0	0	1	0	0	0	0	0	0	0	0	0	0	0	0	0	0	0	0	0	0	0	0	0	0	0	0	0	0	23	15000	1.5
MSM	1	0	1	0	0	0	0	1	2	2	2	1	1	0	0	0	9	0	3	1	1	2	2	2	11	1	1	0	0	2	1	0	1	25	10000	1
MSM	1	1	1	1	0	1	1	1	0	1	1	0	0	1	0	0	4	0	0	1	1	0	0	1	3	0	0	0	0	0	0	0	0	30	34200	3.42
MSM	2	1	1	1	0	1	1	0	1	1	0	0	0	0	1	0	3	0	0	0	1	1	3	1	6	0	0	0	0	0	0	0	0	34	36000	3.6
MSM	1	0	1	1	0	0	1	0	0	0	0	0	0	0	0	0	0	0	1	1	0	0	3	1	6	0	0	0	0	0	0	0	0	27	25000	2.5
MSM	1	1	1	0	0	0	0	0	0	0	0	0	0	0	0	0	0	1	1	1	1	1	0	0	5	0	0	0	0	0	0	0	0	53	20000	2
MSM	2	1	1	0	0	0	0	0	0	0	0	0	0	0	0	0	0	0	0	0	0	0	0	0	0	0	0	0	0	0	0	0	0	30	100000	10
MSM	1	1	0	0	0	0	0	0	0	0	1	0	0	0	1	0	2	0	0	0	0	1	0	0	1	0	0	0	0	0	0	0	0	55	50000	5
MSM	1	1	1	0	0	0	0	0	3	1	3	1	1	0	1	0	10	1	1	1	0	1	1	0	5	0	0	0	0	0	0	0	0	39	50000	5
MSM	1	0	1	0	0	0	0	0	1	1	1	1	0	0	0	0	4	1	0	0	1	0	1	0	3	0	0	0	0	0	0	0	0	27	35000	3.5
MSM	3	1	1	1	1	1	1	3	2	3	3	2	2	3	3	0	21	3	3	2	3	3	2	3	19	1	1	1	1	4	1	1	2	30	35000	3.5
MSM	2	1	0	1	0	0	1	0	0	0	0	0	0	0	0	0	0	0	0	0	0	0	2	0	2	0	0	0	0	0	0	0	0	35	30000	3
MSM	1	0	1	0	0	1	1	1	1	0	0	1	0	0	0	0	3	0	0	1	1	0	3	0	5	0	0	0	0	0	0	0	0	24	27000	2.7
MSM	4	0	0	0	0	0	0	0	0	0	0	0	0	0	0	0	0	0	0	0	0	0	0	0	0	0	0	0	0	0	0	0	0	27	30000	3
MSM	3	0	0	0	0	0	0	0	0	0	0	0	0	0	0	0	0	0	0	0	0	0	0	0	0	0	0	0	0	0	0	0	0	28	2500	0.25
MSM	0	0	0	0	0	0	0	1	1	1	1	0	0	1	1	0	6	0	0	0	0	0	0	0	0	0	0	0	0	0	0	0	0	32	28000	2.8
MSM	3	1	1	0	0	0	0	0	0	0	0	0	0	0	0	0	0	0	0	0	0	0	0	0	0	0	0	0	0	0	0	0	0	50	70000	7
MSM	2	1	1	0	0	0	0	0	0	0	0	0	0	0	0	0	0	0	0	0	0	0	0	0	0	0	0	0	0	0	0	0	0	30	30000	3
MSM	2	1	1	0	0	0	0	0	0	1	1	0	0	1	0	0	3	0	1	1	0	0	0	1	3	0	0	0	0	0	0	0	0	36	90000	9
MSM	1	0	1	0	0	0	0	1	1	1	1	1	1	2	1	0	9	1	1	1	2	2	1	1	9	1	1	0	1	3	1	0	1	42	18000	1.8
MSM	0	1	0	0	0	0	0	1	1	0	1	1	0	0	0	0	4	1	0	0	0	0	0	0	1	0	0	0	0	0	0	0	0	35	35000	3.5
MSM	2	1	1	1	0	1	1	1	1	0	1	0	0	0	1	0	4	1	1	0	1	1	3	1	8	0	0	0	0	0	0	0	0	38	40000	4
MSM	1	0	1	1	0	0	0	0	0	0	0	0	0	0	0	0	0	1	1	2	1	0	1	0	6	0	0	0	0	0	0	0	0	27	37350	3.735
MSM	3	1	1	0	0	0	0	0	0	0	0	0	0	0	0	0	0	0	0	0	0	0	0	0	0	0	0	0	0	0	0	0	0	26	150000	15
MSM	2	0	0	0	0	1	1	2	2	1	2	3	2	2	3	0	17	0	2	2	3	1	2	3	13	1	0	0	0	1	1	0	1	28	20000	2
MSM	1	1	1	0	0	0	0	0	0	0	0	0	0	0	0	0	0	0	0	0	0	0	0	0	0	0	0	0	0	0	0	0	0	48	50000	5
MSM	1	0	1	0	0	0	0	0	0	0	0	0	0	0	0	0	0	0	0	0	0	0	0	0	0	0	0	0	0	0	0	0	0	24	25000	2.5
MSM	0	0	1	0	0	0	0	1	0	0	1	0	0	0	0	0	2	0	0	0	0	0	1	0	1	0	0	0	0	0	0	0	0	26	30000	3
MSM	1	0	1	0	0	0	0	0	0	0	0	0	0	0	0	0	0	1	0	0	0	0	0	0	1	0	0	0	0	0	0	0	0	17	15000	1.5
MSM	1	0	1	0	0	0	0	0	1	1	1	1	1	0	0	0	5	1	0	1	1	0	1	1	5	0	0	0	0	0	0	0	0	22	30000	3
MSM	0	1	1	0	0	0	0	0	0	0	0	0	0	0	0	0	0	0	0	0	0	0	0	0	0	1	1	1	1	4	1	0	1	45	16000	1.6
MSM	0	0	1	0	0	0	0	0	1	0	1	1	2	0	0	0	5	1	1	0	0	2	0	0	4	0	0	0	0	0	0	0	0	39	15000	1.5
MSM	0	1	1	0	0	0	0	1	0	0	1	1	0	1	1	0	5	0	0	1	2	0	2	1	6	0	0	0	0	0	0	0	0	37	37000	3.7
MSM	1	1	1	0	0	0	0	0	1	0	3	0	0	0	1	0	5	1	0	0	0	0	1	0	2	0	0	0	0	0	0	0	0	35	30000	3
MSM	1	0	1	0	0	0	0	1	1	1	0	0	0	0	0	0	3	0	1	1	1	0	1	1	5	0	0	0	0	0	0	0	0	18	25000	2.5
MSM	1	0	1	0	0	0	0	0	0	1	0	0	1	0	1	0	3	0	0	1	0	0	1	0	2	0	0	0	0	0	0	0	0	18	20000	2
MSM	1	0	1	0	0	0	0	0	0	0	0	0	1	0	0	0	1	0	0	0	0	0	0	0	0	0	0	0	0	0	0	0	0	19	15000	1.5
MSM	1	0	1	0	0	0	0	0	0	0	0	0	0	0	0	0	0	0	0	1	1	1	0	0	3	0	0	0	0	0	0	0	0	18	20000	2
MSM	1	1	1	0	0	0	0	0	0	0	3	1	1	0	0	0	5	1	0	1	0	2	3	1	8	1	1	1	0	3	1	0	1	26	30000	3
MSM	2	0	1	0	0	0	0	1	1	1	0	0	0	0	0	0	3	0	0	0	0	0	0	0	0	0	0	0	0	0	0	0	0	29	18000	1.8
MSM	1	1	1	0	0	0	0	1	1	0	3	0	2	0	0	0	7	0	0	0	0	0	0	1	1	0	0	0	0	0	0	0	0	40	25000	2.5
MSM	1	1	1	0	0	0	0	0	0	0	1	0	0	0	0	0	1	0	0	0	0	0	0	0	0	0	0	0	0	0	0	0	0	45	30000	3
MSM	0	1	1	0	0	0	0	0	0	0	0	0	0	0	0	0	0	1	0	0	0	0	0	0	1	0	0	0	0	0	0	0	0	54	25000	2.5
MSM	0	1	1	0	0	0	0	0	1	2	3	2	2	0	0	0	10	0	0	1	1	1	3	2	8	0	0	0	0	0	0	0	0	34	28000	2.8
MSM	2	1	1	1	1	1	1	0	1	3	3	1	0	0	0	0	8	1	1	2	2	2	3	1	12	0	0	0	0	0	0	0	0	36	42000	4.2
MSM	2	0	1	0	0	0	1	3	3	0	3	0	0	0	0	0	9	3	3	3	3	3	3	0	18	0	0	0	0	0	0	0	0	25	30000	3
MSM	0	1	1	0	0	0	0	0	1	0	0	0	0	0	0	0	1	1	0	0	0	0	1	0	2	0	0	0	0	0	0	0	0	34	28000	2.8
MSM	3	0	1	0	1	0	0	1	1	1	2	2	2	2	0	0	11	1	1	2	2	2	1	2	11	0	0	0	0	0	0	0	0	18	30000	3
MSM	2	0	1	0	0	0	0	1	0	0	0	0	0	0	0	0	1	0	0	0	0	1	0	0	1	0	0	0	0	0	0	0	0	21	15000	1.5
MSM	0	0	1	0	0	0	0	1	1	3	3	3	0	3	3	0	17	1	0	0	0	0	0	1	2	0	0	0	0	0	0	0	0	35	12000	1.2
MSM	2	1	1	0	0	0	1	0	0	1	2	2	3	0	2	0	10	2	0	0	2	0	0	0	4	0	0	0	1	1	1	0	1	36	30000	3
MSM	2	0	1	1	0	0	0	1	1	1	1	0	1	0	1	0	6	1	1	0	1	0	1	0	4	0	0	0	0	0	0	0	0	28	25000	2.5
MSM	2	0	1	0	0	0	0	0	0	0	0	1	1	0	0	0	2	1	1	0	0	0	0	0	2	0	0	0	0	0	0	0	0	30	30000	3
MSM	1	0	1	1	0	1	1	3	3	3	1	2	3	2	3	0	20	2	3	3	3	3	3	1	18	1	0	0	0	1	1	0	1	25	20000	2
MSM	0	0	1	0	0	0	0	0	1	1	1	1	1	0	0	0	5	0	0	0	0	0	0	0	0	0	0	0	0	0	0	0	0	30	25000	2.5
MSM	1	0	0	1	0	0	0	1	0	1	1	0	0	0	0	0	3	0	1	0	0	0	0	0	1	0	0	0	0	0	0	0	0	29	22000	2.2
MSM	0	1	0	0	0	0	0	0	0	0	0	0	0	0	0	0	0	1	1	1	0	1	0	1	5	0	0	0	0	0	0	0	0	26	24500	2.45
MSM	3	0	0	0	0	0	0	0	0	0	0	0	0	0	0	0	0	0	0	0	0	0	0	0	0	0	0	0	0	0	0	0	0	24	40000	4
MSM	1	0	0	0	0	0	0	0	0	0	0	0	0	0	0	0	0	0	0	0	0	0	0	0	0	0	0	0	0	0	0	0	0	23	40000	4
MSM	1	1	1	0	0	0	0	0	0	0	0	0	0	0	0	0	0	0	0	0	0	0	0	0	0	0	0	0	0	0	0	0	0	38	55000	5.5
MSM	1	0	1	0	0	0	0	0	0	0	0	0	0	0	0	0	0	0	0	0	0	0	0	0	0	0	0	0	0	0	0	0	0	30	0	0
MSM	0	0	1	1	0	0	0	1	0	0	2	2	0	1	0	0	6	0	1	2	0	0	1	3	7	0	0	0	0	0	0	0	0	20	30000	3
MSM	0	0	1	1	0	1	1	0	0	1	3	3	0	1	0	0	8	1	1	1	1	0	0	0	4	0	0	0	0	0	0	0	0	23	0	0
MSM	2	0	1	1	0	0	0	0	0	0	0	0	0	0	0	0	0	0	0	0	0	0	0	0	0	0	0	0	0	0	0	0	0	30	43000	4.3
MSM	0	1	1	0	0	0	0	0	0	0	1	0	0	2	0	0	3	1	3	0	1	0	1	0	6	0	0	0	0	0	0	0	0	33	35000	3.5
MSM	1	1	1	1	1	1	0	0	0	0	0	0	0	0	0	0	0	1	1	0	1	0	1	0	4	0	0	0	0	0	0	0	0	37	57000	5.7
MSM	1	0	1	0	0	0	0	0	0	0	0	0	0	0	0	0	0	0	0	0	0	0	0	0	0	0	0	0	0	0	0	0	0	32	0	0
MSM	1	0	1	1	0	0	1	0	0	0	0	0	0	0	0	0	0	2	1	3	3	0	3	0	12	1	1	1	0	3	1	0	1	17	15000	1.5
MSM	2	1	1	1	0	0	0	1	1	3	2	0	0	0	0	0	7	0	1	0	0	1	3	0	5	0	0	0	0	0	0	0	0	42	25000	2.5
MSM	2	0	1	1	0	0	1	0	0	0	3	3	0	0	0	0	6	3	3	3	3	3	3	3	21	0	0	0	0	0	0	0	0	22	18000	1.8
MSM	3	0	1	1	0	0	1	0	0	0	3	3	0	0	0	0	6	3	3	3	3	3	3	3	21	0	0	0	0	0	0	0	0	24	18000	1.8
MSM	1	0	1	1	0	0	1	2	0	0	3	3	0	2	0	0	10	0	0	0	0	3	3	0	6	0	0	0	0	0	0	0	0	22	20000	2
MSM	2	1	1	0	0	0	0	0	0	0	0	3	0	0	0	0	3	0	0	0	0	0	0	0	0	0	0	0	0	0	0	0	0	22	26000	2.6
MSM	0	0	1	0	0	0	0	3	0	3	0	3	0	0	0	0	9	0	0	0	0	0	0	0	0	0	0	0	0	0	0	0	0	24	16000	1.6
MSM	0	0	1	0	0	0	0	0	0	0	0	0	0	0	0	0	0	0	0	0	0	0	0	0	0	0	0	0	0	0	0	0	0	34	0	0
MSM	2	0	0	0	0	0	0	3	0	0	0	0	0	0	0	0	3	0	0	0	0	0	0	0	0	1	1	0	0	2	1	0	1	22	50000	5
MSM	1	0	0	0	0	0	0	3	0	0	0	0	0	0	0	0	3	0	0	0	0	0	0	0	0	0	0	0	0	0	0	0	0	30	40000	4
MSM	1	0	0	0	0	0	0	0	0	0	0	0	0	0	0	0	0	0	0	0	0	0	0	0	0	0	0	0	0	0	0	0	0	30	40000	4
MSM	4	0	0	0	0	0	0	0	0	0	0	0	0	0	0	0	0	0	0	0	0	0	0	0	0	0	0	0	0	0	0	0	0	27	25000	2.5
MSM	3	0	0	0	0	0	0	0	0	0	0	0	0	0	0	0	0	0	0	0	0	0	0	0	0	0	0	0	0	0	0	0	0	28	2000	0.2
MSM	2	1	0	0	0	0	0	0	0	0	0	0	0	0	0	0	0	0	0	0	0	0	0	0	0	0	0	0	0	0	0	0	0	26	30000	3
MSM	2	1	1	0	0	0	0	0	0	0	0	0	0	0	0	0	0	0	0	0	0	0	0	0	0	0	0	0	0	0	0	0	0	27	18000	1.8
MSM	3	0	1	0	0	0	0	0	0	0	0	0	0	0	0	0	0	0	0	0	0	0	0	0	0	0	0	0	0	0	0	0	0	29	50000	5
MSM	2	1	1	1	0	0	1	1	1	1	1	3	0	0	1	0	8	1	1	1	0	1	1	1	6	1	1	1	0	3	1	0	1	29	35000	3.5
MSM	1	0	1	0	0	0	1	0	0	2	2	1	1	0	1	0	7	0	0	0	1	1	3	0	5	0	0	0	0	0	0	0	0	30	25000	2.5
MSM	3	0	1	1	0	0	0	0	1	1	0	0	1	1	0	0	4	0	1	0	0	1	1	1	4	0	0	0	0	0	0	0	0	38	35000	3.5
MSM	2	1	1	1	1	1	0	0	1	0	0	1	1	1	0	0	4	0	1	0	1	2	2	0	6	0	0	0	0	0	0	0	0	36	380000	38
MSM	3	0	1	0	0	0	0	0	1	0	2	1	0	1	3	0	8	0	1	1	2	0	0	0	4	0	1	0	0	1	1	0	1	35	40000	4
MSM	2	1	0	0	0	0	0	0	0	1	0	1	2	0	0	0	4	3	0	1	0	0	0	0	4	0	0	0	0	0	0	0	0	36	20000	2
MSM	3	0	1	0	0	0	0	1	1	0	0	0	1	2	1	0	6	0	0	1	1	2	2	0	6	0	0	0	0	0	0	0	0	30	30000	3
MSM	2	0	1	1	1	0	1	3	2	1	3	3	1	0	2	0	15	2	1	1	2	1	0	1	8	1	0	0	0	1	1	0	1	25	40000	4
MSM	0	1	1	0	0	0	0	2	0	2	1	0	0	0	0	0	5	0	0	0	0	0	0	0	0	0	0	0	0	0	0	0	0	30	28000	2.8
MSM	0	1	1	0	0	0	0	3	1	1	0	1	0	0	0	0	6	0	1	0	0	0	0	0	1	0	0	0	0	0	0	0	0	32	36000	3.6
MSM	0	0	0	0	0	0	0	2	0	0	0	0	0	0	0	0	2	0	0	0	0	0	0	0	0	0	0	0	0	0	0	0	0		23000	2.3
MSM	1	0	0	0	0	0	0	0	0	0	0	0	0	0	0	0	0	0	2	3	3	3	3	3	17	0	0	0	0	0	0	0	0		20000	2
MSM	1	0	1	0	0	0	0	0	0	0	0	0	0	0	0	0	0	0	0	0	0	0	0	0	0	0	0	0	0	0	0	0	0		18000	1.8
MSM	2	0	1	0	0	0	0	3	0	0	0	0	0	0	0	0	3	0	0	0	0	0	0	0	0	0	0	0	0	0	0	0	0	27	25000	2.5
MSM	4	0	0	0	0	0	0	0	0	0	0	2	2	3	2	0	9	0	2	0	3	1	0	0	6	0	0	0	0	0	0	0	0		20000	2
MSM	2	0	1	0	0	0	0	2	2	3	0	0	0	0	0	0	7	0	0	0	0	0	0	0	0	0	0	0	0	0	0	0	0		19000	1.9
MSM	2	1	1	0	0	0	0	1	0	2	0	2	0	0	0	0	5	2	2	2	0	3	3	0	12	0	0	0	0	0	0	0	0		30000	3
MSM	3	0	0	0	0	0	0	0	0	0	1	0	0	0	0	0	1	0	0	0	0	0	0	0	0	0	0	0	0	0	0	0	0	30	60000	6
MSM	4	0	1	0	0	0	0	1	3	3	3	3	3	3	3	3	25	3	3	3	3	3	3	3	21	1	1	1	1	4	1	1	2	28	100000	10
MSM	4	0	0	0	0	0	0	3	2	3	3	3	3	3	3	3	26	3	3	3	3	3	3	3	21	1	1	1	1	4	1	0	1	37	90000	9
MSM	4	1	1	1	0	0	1	2	2	2	2	2	2	2	2	2	18	2	2	2	2	2	2	2	14	1	1	0	1	3	1	0	1	33	110000	11
MSM	2	0	1	1	0	0	1	3	3	3	2	3	3	3	1	2	23	2	2	1	2	2	1	2	12	1	1	1	0	3	1	0	1	26	30000	3
MSM	3	0	1	1	0	1	1	1	1	1	1	1	0	0	0	1	6	1	1	2	1	0	1	0	6	1	1	1	0	3	1	0	1	26	35000	3.5
MSM	2	0	0	0	0	0	0	2	3	3	1	3	3	3	3	3	24	3	3	2	2	3	3	1	17	1	1	1	1	4	1	0	1	25	30000	3
MSM	3	0	0	0	0	0	0	0	1	0	1	0	2	3	2	3	12	2	3	3	3	3	3	3	20	1	1	0	1	3	1	0	1	41	27000	2.7
MSM	2	0	0	1	0	1	1	0	1	2	2	3	3	3	0	3	17	3	3	3	2	2	2	2	17	1	1	1	0	3	1	0	1	22	25000	2.5
MSM	2	0	0	1	0	0	1	2	2	3	3	2	2	3	0	2	19	1	2	3	3	3	2	3	17	1	1	1	1	4	1	1	2	26	35000	3.5
MSM	0	0	1	1	0	1	1	2	3	2	2	2	3	3	2	2	21	2	3	3	2	1	2	3	16	1	0	0	1	2	1	0	1	23	18000	1.8
MSM	1	1	1	1	0	1	1	2	3	3	2	3	3	3	2	2	23	3	3	2	3	3	3	3	20	1	1	1	0	3	1	0	1	27	26500	2.65
MSM	3	0	1	0	0	1	1	0	1	0	0	1	0	0	0	0	2	0	1	1	0	0	0	0	2	1	0	0	0	1	1	0	1	40	50000	5
MSM	2	0	1	0	0	1	1	0	0	0	0	0	0	0	1	1	2	0	0	0	0	0	0	0	0	1	1	0	0	2	1	0	1	19	29000	2.9
MSM	2	0	0	0	0	0	0	3	2	2	2	3	0	0	3	1	16	3	3	3	3	0	2	0	14	1	1	0	0	2	1	0	1	30	30000	3
MSM	3	1	0	0	0	0	0	0	3	0	3	3	3	3	3	3	21	3	3	3	3	3	3	3	21	1	1	0	1	3	1	1	2	25	2000	0.2
MSM	3	1	1	1	0	1	1	1	3	1	1	3	3	0	2	3	17	3	3	3	3	3	3	3	21	1	1	1	1	4	1	0	1	29	1lakh	#VALUE!
MSM	3	0	0	0	0	0	0	0	3	2	3	0	3	0	1	3	15	2	2	3	3	1	3	2	16	1	1	1	1	4	1	0	1	31	60000	6
MSM	4	0	1	1	1	1	1	3	3	1	3	0	0	0	0	3	13	3	3	3	3	3	3	0	18	1	0	0	1	2	1	0	1	23	150000	15
MSM	2	0	0	1	0	0	1	1	1	2	2	1	0	1	1	0	9	1	0	0	0	0	2	0	3	1	1	1	0	3	1	0	1	25	26000	2.6
MSM	1	0	1	0	0	0	0	1	3	1	1	3	2	2	1	3	17	0	1	2	0	2	3	3	11	1	1	1	1	4	1	0	1	24	20000	2
MSM	3	0	0	1	0	0	0	1	0	3	1	1	0	1	2	1	10	1	1	2	2	2	3	2	13	1	1	0	0	2	1	0	1	33	55000	5.5
MSM	0	0	1	1	0	0	0	0	2	1	1	2	3	1	3	3	16	3	2	2	3	3	3	2	18	1	0	0	0	1	1	0	1	30	30000	3
MSM	1	1	1	0	0	0	0	2	1	3	3	2	0	2	2	3	18	3	0	2	0	0	3	2	10	1	0	0	0	1	1	0	1	20	25000	2.5
MSM	2	0	1	1	0	0	0	2	2	1	3	1	2	1	1	0	13	1	0	1	1	1	2	0	6	1	0	1	1	3	1	0	1	27	28000	2.8
MSM	3	0	1	0	0	0	0	3	2	1	2	1	1	1	1	2	14	2	1	1	3	2	3	1	13	1	1	0	1	3	1	0	1	26	35000	3.5
MSM	3	0	0	0	0	0	0	2	0	2	1	1	0	1	1	0	8	1	0	1	1	0	0	0	3	1	1	1	0	3	1	0	1	23	45000	4.5
MSM	3	0	0	0	0	0	0	0	1	1	0	1	1	1	1	1	7	1	0	0	0	0	0	1	2	1	0	0	0	1	1	0	1	22	25000	2.5
MSM	3	0	1	1	0	0	1	2	1	3	2	2	3	3	3	3	22	2	2	2	3	2	3	3	17	1	1	1	1	4	1	0	1	23	85000	8.5
MSM	3	0	0	0	0	0	0	1	1	3	1	1	0	1	0	0	8	0	1	1	1	1	1	1	6	0	0	0	0	0	0	0	0	24	25 sy 40	#VALUE!
MSM	2	0	0	1	0	0	0	1	0	3	1	3	0	1	0	0	9	0	0	0	1	0	1	0	2	0	0	0	0	0	0	0	0	24	20000	2
MSM	3	0	1	0	0	0	0	0	0	0	0	0	0	0	0	0	0	0	0	0	0	0	0	0	0	0	0	0	0	0	0	0	0	20	25000	2.5
MSM	2	1	1	0	0	0	0	0	0	3	0	0	0	0	0	0	3	0	0	0	0	0	0	0	0	0	0	0	0	0	0	0	0	32	25000	2.5
MSM	3	1	0	0	0	0	0	1	1	0	3	0	2	1	1	0	9	1	1	1	1	1	1	1	7	0	0	0	0	0	0	0	0	39	40000	4
MSM	4	0	1	0	0	0	1	1	0	1	2	3	0	1	0	0	8	1	1	0	1	1	3	1	8	0	0	0	1	1	1	0	1	29	85k	#VALUE!
MSM	4	1	0	0	0	0	0	1	0	3	3	0	0	0	0	0	7	3	3	3	3	3	3	3	21	0	0	0	1	1	1	0	1	37	80000	8
MSM	3	1	0	0	0	0	0	2	2	1	3	2	0	0	2	0	12	2	2	0	2	0	2	2	10	0	0	0	0	0	0	0	0	40	50000	5
MSM	3	0	1	0	0	0	0	3	0	0	0	0	0	3	0	0	6	0	0	3	0	0	0	2	5	0	0	0	0	0	0	0	0	22	20k	#VALUE!
MSM	4	0	0	0	0	0	0	3	0	0	1	0	1	0	0	0	5	1	0	1	0	0	0	3	5	0	0	0	0	0	0	0	0	24	10k	#VALUE!
MSM	3	1	0	0	0	0	0	3	2	3	3	3	0	0	0	0	14	3	3	0	3	3	0	2	14	0	0	0	0	0	0	0	0	25	0	0
MSM	4	0	0	0	0	0	0	1	0	1	3	1	0	0	1	0	7	1	1	1	1	0	0	0	4	0	0	0	0	0	0	0	0	27	70000	7
MSM	4	0	0	0	0	0	0	1	1	3	3	0	1	0	0	0	9	2	0	1	3	1	1	0	8	0	0	0	0	0	0	0	0	26	80k	#VALUE!
MSM	2	0	1	1	0	0	0	3	3	3	3	1	0	2	2	0	17	2	3	1	3	0	3	3	15	0	0	0	1	1	1	0	1	20	22000	2.2
MSM	3	0	1	0	0	0	0	0	0	1	3	1	1	0	0	0	6	2	2	1	2	0	0	0	7	0	0	0	0	0	0	0	0	23	30000	3
MSM	1	1	1	0	0	0	0	0	0	0	1	0	0	0	0	0	1	0	0	0	0	0	0	0	0	0	0	0	0	0	0	0	0	40	85000	8.5
MSM	4	0	1	1	0	0	0	1	0	0	3	3	0	0	0	0	7	1	0	3	0	0	3	0	7	0	0	0	1	1	1	0	1	30	90000	9
MSM	4	1	0	0	0	0	1	3	0	0	0	0	0	0	0	0	3	0	0	0	0	0	0	0	0	0	0	0	0	0	0	0	0	30	40000	4
MSM	3	0	1	1	0	1	1	3	1	0	1	0	0	2	1	0	8	1	0	0	0	0	0	0	1	0	0	0	0	0	0	0	0	26	50k	#VALUE!
MSM	4	1	1	0	0	0	0	1	0	0	3	0	0	0	0	0	4	1	0	0	0	0	0	0	1	0	0	0	0	0	0	0	0	26	25k	#VALUE!
MSM	3	1	0	1	0	0	1	0	0	0	2	0	0	0	0	0	2	0	0	0	0	0	0	1	1	0	0	0	0	0	0	0	0	35	35k	#VALUE!
MSM	4	0	0	0	0	0	0	1	0	0	1	0	0	0	0	0	2	1	0	0	1	1	1	0	4	0	0	0	0	0	0	0	0	17-05-2001	25000	2.5
MSM	4	0	0	0	0	0	0	0	0	0	1	1	0	0	0	0	2	0	0	1	1	1	1	0	4	0	0	0	0	0	0	0	0	25	100000	10
MSM	2	1	0	1	0	0	1	1	1	1	2	3	0	0	0	0	8	0	1	1	0	0	0	1	3	0	0	0	0	0	0	0	0	40	45000	4.5
MSM	4	0	0	0	0	0	0	0	0	0	3	0	0	3	0	0	6	0	0	3	3	0	0	3	9	0	0	0	0	0	0	0	0	34	50000	5
MSM	4	1	0	0	0	0	0	3	0	0	0	0	0	0	0	0	3	0	0	0	0	0	0	0	0	0	0	0	0	0	0	0	0	27	85000	8.5
MSM	4	1	1	1	0	0	1	0	0	0	1	0	1	0	0	0	2	0	0	0	0	0	3	1	4	0	0	0	1	1	1	0	1	25	86000	8.6
MSM	1	1	1	1	0	0	0	2	0	0	0	0	0	0	0	0	2	0	0	0	0	0	0	0	0	0	0	0	1	1	1	0	1	5	85000	8.5
MSM	3	0	1	0	0	0	0	0	0	0	1	0	0	0	0	0	1	0	0	0	1	0	0	1	2	0	0	0	0	0	0	0	0	3	50000	5
MSM	2	0	1	0	0	0	0	3	0	0	0	0	0	0	0	0	3	0	0	0	0	0	0	0	0	0	0	0	0	0	0	0	0	25	20000	2
MSM	1	1	0	0	0	0	0	2	0	3	3	2	0	0	3	0	13	3	3	3	3	3	0	3	18	0	0	0	0	0	0	0	0	25 saal	20hazar	#VALUE!
MSM	4	1	1	0	0	0	0	1	1	0	3	0	1	3	2	0	11	0	0	1	0	0	3	3	7	0	0	0	0	0	0	0	0	1985-01-01	50000	5
MSM	4	0	1	1	0	0	0	1	1	2	2	2	0	0	0	0	8	1	1	2	1	1	1	1	8	0	0	0	0	0	0	0	0	27	70000	7
MSM	3	0	1	0	0	0	0	0	3	1	0	0	0	0	0	0	4	0	0	0	0	0	3	0	3	0	0	0	0	0	0	0	0	22	85000	8.5
MSM	2	0	1	1	0	0	1	0	1	1	1	0	0	0	1	0	4	1	1	1	0	0	0	0	3	0	0	0	0	0	0	0	0	25	60000	6
MSM	2	1	1	1	0	0	1	0	0	0	1	0	0	0	0	0	1	0	0	1	1	0	0	0	2	0	0	0	0	0	0	0	0	31	50000	5
MSM	3	0	1	1	0	0	0	0	0	0	1	1	0	0	0	0	2	1	0	0	0	0	0	0	1	0	0	0	0	0	0	0	0	21	85000	8.5
MSM	3	0	1	1	0	0	0	1	1	1	1	1	1	1	1	0	8	1	1	1	1	0	1	0	5	0	0	0	0	0	0	0	0	25	50000	5
MSM	3	0	0	0	0	0	0	1	1	3	3	0	3	3	2	0	16	3	2	2	3	3	3	2	18	0	0	0	0	0	0	0	0	22	5000	0.5
MSM	4	0	0	0	0	0	0	3	2	2	2	0	3	3	3	0	18	3	3	3	3	2	2	3	19	0	0	0	0	0	0	0	0	25	25000	2.5
MSM	4	1	1	0	0	0	0	0	0	2	1	0	3	0	0	0	6	0	0	2	2	0	2	0	6	0	0	0	0	0	0	0	0	24	28000	2.8
MSM	4	0	1	0	1	0	1	0	0	0	0	1	0	0	0	0	1	0	1	0	0	0	0	0	1	0	0	0	1	1	1	0	1	26	58000	5.8
MSM	3	0	0	0	0	0	0	0	0	0	0	0	0	0	0	0	0	0	0	0	0	0	0	0	0	0	0	0	0	0	0	0	0	18	10000	1
MSM	4	1	0	0	0	0	0	0	0	0	3	0	0	0	0	0	3	0	0	0	0	0	0	3	3	0	0	0	0	0	0	0	0	35	50000	5
MSM	2	0	0	0	0	0	0	0	0	0	0	0	0	0	0	0	0	0	0	0	0	0	0	0	0	0	0	0	0	0	0	0	0	17	10000	1
MSM	3	1	1	0	0	0	0	2	1	2	2	2	1	1	1	0	12	2	1	1	2	1	2	1	10	0	0	0	0	0	0	0	0	43	50000	5
MSM	4	0	1	1	0	0	0	1	1	3	3	3	0	1	0	0	12	1	2	2	3	3	3	3	17	0	0	0	1	1	1	0	1	28	80000	8
MSM	3	1	1	1	0	1	1	0	2	3	3	1	3	1	3	0	16	3	3	3	3	3	3	3	21	0	0	0	0	0	0	0	0	34	40000	4
MSM	4	0	0	0	0	0	0	3	3	1	3	0	2	0	3	0	15	3	2	2	3	1	0	0	11	0	0	0	0	0	0	0	0	44	20000	2
MSM	2	1	1	0	0	0	0	1	1	1	0	0	0	0	0	0	3	0	0	0	0	0	0	0	0	0	0	0	0	0	0	0	0	32	25000	2.5
MSM	2	0	0	0	0	0	0	0	1	1	1	2	0	0	0	0	5	0	0	0	0	0	0	0	0	0	0	0	0	0	0	0	0	30	33000	3.3
MSM	3	1	0	0	0	0	0	1	0	2	3	1	0	2	1	0	10	0	1	0	0	0	1	0	2	0	0	0	0	0	0	0	0	32	80000	8
MSM	3	1	0	0	0	0	0	1	0	2	3	1	0	2	1	0	10	0	1	0	0	0	1	0	2	0	0	0	0	0	0	0	0	32	80000	8
MSM	1	0	1	0	0	0	0	1	1	1	2	3	1	0	1	0	10	1	1	0	1	0	1	0	4	0	0	0	0	0	0	0	0	22	20000	2
MSM	2	0	1	0	0	0	0	1	0	2	3	0	0	1	0	0	7	0	0	0	0	0	1	0	1	0	0	0	0	0	0	0	0	22	22000	2.2
MSM	1	1	0	0	0	0	0	3	0	0	3	3	0	0	0	0	9	0	0	0	0	0	0	0	0	0	0	0	0	0	0	0	0	38	70000	7
MSM	0	1	1	0	0	0	0	1	0	2	2	2	0	2	0	0	9	1	1	1	2	1	2	0	8	0	0	0	0	0	0	0	0	32	60000	6
MSM	1	1	0	0	0	0	0	1	1	2	2	2	1	1	1	0	11	1	1	1	1	0	1	0	5	0	0	0	0	0	0	0	0	29	50000	5
MSM	2	0	0	0	0	0	0	1	0	2	1	1	0	0	0	0	5	1	0	0	1	0	0	0	2	0	0	0	0	0	0	0	0	27	35000	3.5
MSM	0	1	0	0	0	0	0	1	0	0	1	2	0	1	0	0	5	1	1	0	1	0	1	1	5	0	0	0	0	0	0	0	0	30	30000	3
MSM	2	0	1	0	0	0	0	1	0	1	1	2	0	1	1	0	7	1	2	1	2	1	2	0	9	0	0	0	0	0	0	0	0	22	20000	2
MSM	3	1	0	0	0	0	0	1	1	2	1	0	0	3	0	0	8	1	0	0	0	0	0	0	1	0	0	0	0	0	0	0	0	35	25000	2.5
MSM	3	0	0	0	0	0	0	1	1	0	1	0	2	1	0	0	6	3	3	3	0	0	3	3	15	0	0	0	0	0	0	0	0	23	30000	3
MSM	3	0	0	0	0	0	0	3	0	1	0	1	3	0	3	0	11	1	1	3	3	0	3	3	14	0	0	0	0	0	0	0	0	22	40000	4
MSM	1	1	0	0	0	0	0	0	1	0	3	0	3	1	0	0	8	3	3	3	3	0	0	0	12	0	0	0	0	0	0	0	0	31	30000	3
MSM	1	0	0	1	0	0	0	1	2	2	1	1	0	1	1	0	9	1	0	1	1	1	0	1	5	0	0	0	0	0	0	0	0	30	30000	3
MSM	2	1	1	1	0	0	1	1	1	2	3	1	0	1	0	0	9	0	1	0	1	1	2	0	5	0	0	1	0	1	1	0	1	28	50000	5
MSM	3	0	0	0	0	0	0	0	0	1	1	0	0	0	0	0	2	0	0	0	0	0	1	0	1	0	0	0	0	0	0	0	0	25	90000	9
MSM	2	0	1	0	0	0	0	1	3	2	1	2	1	0	1	0	11	1	1	2	3	3	3	1	14	0	1	0	0	1	1	0	1	23	30000	3
MSM	2	0	0	0	0	0	0	3	1	0	0	0	3	0	1	0	8	0	1	3	3	0	2	0	9	0	0	0	0	0	0	0	0	22	25000	2.5
MSM	2	0	0	0	0	0	0	3	0	1	3	0	0	0	0	0	7	0	0	0	3	0	3	0	6	0	0	0	0	0	0	0	0	27	35000	3.5
MSM	1	1	0	0	0	0	0	0	1	1	1	0	0	1	0	0	4	1	1	3	3	2	3	0	13	0	0	0	0	0	0	0	0	35	30000	3
MSM	1	1	0	0	0	0	0	0	3	0	0	1	0	0	3	0	7	1	1	0	3	0	1	0	6	0	0	0	0	0	0	0	0	30	28000	2.8
MSM	1	0	1	0	0	0	0	3	0	0	3	0	0	0	0	0	6	0	0	0	0	0	0	0	0	0	0	0	0	0	0	0	0	26	40000	4
MSM	2	1	1	1	0	0	0	1	0	0	1	0	0	0	0	0	2	0	1	1	0	0	0	1	3	0	0	0	0	0	0	0	0	30	45000	4.5
MSM	4	1	0	0	0	0	0	1	1	2	1	1	0	1	0	0	7	1	1	0	1	0	2	1	6	0	0	0	0	0	0	0	0	37	76000	7.6
MSM	4	0	1	0	0	0	0	1	3	0	3	0	0	1	1	0	9	0	1	3	0	1	3	1	9	0	0	0	0	0	0	0	0	25	40000	4
MSM	3	0	1	0	0	0	0	3	2	1	3	0	0	1	2	0	12	2	1	2	0	0	3	1	9	0	0	0	0	0	0	0	0	22	19000	1.9
MSM	2	0	0	0	0	0	0	1	2	1	1	2	0	0	0	0	7	1	1	1	0	1	2	0	6	0	0	0	0	0	0	0	0	25	40000	4
MSM	2	0	0	0	0	0	0	3	1	2	0	0	1	0	1	0	8	0	2	1	1	1	2	0	7	0	0	0	0	0	0	0	0	25	45000	4.5
MSM	3	0	0	0	0	0	0	1	0	1	0	2	0	1	1	0	6	1	0	0	1	0	0	0	2	0	0	0	0	0	0	0	0	22	20000	2
MSM	2	1	0	0	0	0	0	1	2	2	3	1	0	1	1	0	11	1	2	1	2	2	1	0	9	0	0	0	0	0	0	0	0	34	45000	4.5
MSM	2	0	1	0	0	0	1	3	0	3	0	0	0	0	0	0	6	0	0	0	0	0	0	0	0	0	0	0	0	0	0	0	0	35	45000	4.5
MSM	0	0	0	0	0	0	0	1	0	0	3	1	0	3	0	0	8	1	0	0	0	0	3	0	4	0	0	0	0	0	0	0	0	30	35000	3.5
MSM	2	1	1	1	0	0	1	0	1	1	3	0	0	1	1	0	7	1	1	0	1	1	2	0	6	0	0	0	0	0	0	0	0	30	40000	4
MSM	3	1	1	1	0	0	1	1	1	2	3	0	0	2	1	0	10	0	0	0	1	1	2	0	4	0	0	0	0	0	0	0	0	40	85000	8.5
MSM	1	0	0	0	0	0	0	3	0	0	3	1	0	0	3	0	10	0	3	0	0	0	0	0	3	0	0	0	0	0	0	0	0	18	20000	2
MSM	2	0	1	0	0	0	0	2	0	1	1	2	0	0	0	0	6	1	0	0	0	0	1	1	3	0	0	0	0	0	0	0	0	18	25000	2.5
MSM	3	1	0	0	0	0	0	2	0	2	2	2	0	1	0	0	9	2	2	0	0	0	1	0	5	0	0	0	0	0	0	0	0	31	60000	6
MSM	3	1	1	0	0	0	0	1	0	2	3	1	0	1	0	0	8	1	1	0	1	0	2	0	5	0	0	0	0	0	0	0	0	35	50000	5
MSM	4	0	0	0	0	0	0	0	3	0	1	1	0	0	0	0	5	0	3	3	1	0	0	0	7	0	0	0	0	0	0	0	0	24	45000	4.5
MSM	3	1	0		0	0	0	0	1	2	3	0	1	1	1	0	9	2	2	2	2	1	3	0	12	0	0	0	0	0	0	0	0	30	85000	8.5
MSM	1	0	1	0	0	0	0	0	1	0	0	1	0	0	0	0	2	0	0	1	0	0	2	0	3	0	0	0	0	0	0	0	0	30	50000	5
MSM	2	0	0	0	0	0	0	1	1	2	3	2	0	1	0	0	10	1	1	0	1	0	1	1	5	0	0	0	0	0	0	0	0	18	85000	8.5
MSM	2	0	1	0	0	0	0	1	2	1	2	3	1	1	0	0	11	1	0	1	2	1	1	0	6	0	0	0	0	0	0	0	0	27	30000	3
MSM	2	0	0	0	0	0	0	1	1	2	3	1	0	1	0	0	9	1	1	2	2	1	2	0	9	0	0	0	0	0	0	0	0	35	18000	1.8
MSM	2	0	1	0	0	0	0	1	1	2	1	2	1	1	1	0	10	1	1	1	2	1	2	1	9	0	0	0	0	0	0	0	0	20	30000	3
MSM	2	1	0	0	0	0	0	1	2	1	1	0	0	0	1	0	6	0	1	0	1	1	0	0	3	0	0	0	0	0	0	0	0	32	60000	6
MSM	3	1	0	0	0	0	0	0	2	0	1	2	0	0	1	0	6	0	1	1	1	0	0	0	3	0	0	0	0	0	0	0	0	30	60000	6
MSM	2	0	0	1	0	0	0	2	3	1	2	1	1	2	2	0	14	1	1	2	1	1	1	2	9	0	0	0	0	0	0	0	0	24	45000	4.5
MSM	1	1	0	0	0	0	0	1	1	2	0	2	2	1	2	0	11	1	1	1	1	2	1	0	7	0	0	0	0	0	0	0	0	34	40000	4
MSM	1	0	0	1	0	0	0	0	1	0	0	0	1	0	0	0	2	0	1	2	1	0	1	0	5	0	0	0	0	0	0	0	0	18	40000	4
MSM	2	1	1	0	0	0	0	1	1	2	1	0	1	0	3	0	9	1	1	3	2	1	3	0	11	0	1	0	0	1	1	0	1	28	28000	2.8
MSM	2	0	0	0	0	0	0	3	1	1	3	1	0	1	3	0	13	1	1	0	3	0	1	1	7	0	1	0	1	2	1	0	1	24	50000	5
MSM	3	0	1	0	0	0	0	1	0	0	0	1	0	0	0	0	2	0	0	1	0	2	0	2	5	0	0	0	0	0	0	0	0	28	50000	5
MSM	3	0	0	0	0	0	0	3	0	3	0	0	0	2	0	0	8	0	0	2	0	0	0	0	2	0	0	0	0	0	0	0	0	25	35000	3.5
MSM	4	0	0	0	0	0	0	3	0	0	0	0	0	1	0	0	4	0	0	1	0	0	0	0	1	0	0	0	0	0	0	0	0	28	60000	6
MSM	1	1	0	0	0	0	0	0	0	0	0	2	0	2	0	0	4	1	0	2	0	1	2	0	6	0	0	0	0	0	0	0	0	31	35000	3.5
MSM	2	1	0	0	0	0	0	0	1	0	1	0	0	2	0	0	4	0	2	2	0	0	0	0	4	0	0	0	0	0	0	0	0	32	50000	5
MSM	3	0	0	0	0	0	0	0	0	0	0	2	0	2	0	0	4	0	1	0	0	0	0	0	1	0	0	0	0	0	0	0	0	32	45000	4.5
MSM	3	1	0	0	0	0	0	0	0	2	2	1	0	1	0	0	6	0	1	0	0	0	0	0	1	0	0	0	0	0	0	0	0	27	40000	4
MSM	3	0	0	0	0	0	0	0	1	2	0	0	0	0	0	0	3	0	1	0	0	0	0	0	1	0	0	0	0	0	0	0	0	24	35000	3.5
MSM	4	1	1	0	0	0	0	0	0	1	0	0	0	0	0	0	1	0	0	0	0	0	0	0	0	0	0	0	0	0	0	0	0	27	90000	9
MSM	1	1	0	0	0	0	0	0	1	2	2	0	0	2	0	0	7	1	0	1	0	0	0	0	2	0	0	0	0	0	0	0	0	35	50000	5
MSM	4	0	0	0	0	0	0	3	0	2	3	2	0	2	0	0	12	0	1	0	0	0	0	0	1	0	0	0	0	0	0	0	0	30	35000	3.5
MSM	1	1	0	0	0	0	0	3	0	1	3	0	0	0	0	0	7	0	0	0	0	0	3	0	3	0	0	0	0	0	0	0	0	33	45000	4.5
MSM	0	1	0	0	0	0	0	2	0	0	3	0	0	0	0	0	5	0	0	0	0	0	0	0	0	0	0	0	0	0	0	0	0	28	45000	4.5
MSM	0	0	1	0	0	0	0	3	0	0	0	0	0	0	0	0	3	0	0	0	0	0	0	0	0	0	0	0	0	0	0	0	0	36	30000	3
MSM	3	0	0	0	0	0	0	0	1	1	2	2	1	0	1	0	8	1	1	1	1	1	1	0	6	0	0	0	0	0	0	0	0	28	70000	7
MSM	3	0	0	0	0	0	0	2	0	0	1	3	0	3	3	0	12	0	3	0	3	3	0	0	9	0	0	0	0	0	0	0	0	26	45000	4.5
MSM	2	1	0	1	0	0	0	3	0	0	0	1	0	0	0	0	4	0	0	0	0	0	0	0	0	0	0	0	0	0	0	0	0	30	85000	8.5
MSM	2	0	0	0	0	0	0	0	0	0	0	0	0	0	0	0	0	1	0	0	0	0	1	1	3	0	0	0	0	0	0	0	0	19	18000	1.8
MSM	0	0	1	0	0	0	0	3	0	1	2	3	0	1	0	0	10	0	0	0	0	0	2	1	3	0	0	0	0	0	0	0	0	18	30000	3
MSM	2	0	1	0	0	0	0	2	1	2	2	3	0	1	0	0	11	1	1	0	1	0	2	1	6	0	0	0	0	0	0	0	0	19	25000	2.5
MSM	3	0	1	0	0	0	0	3	1	3	1	2	0	0	1	0	11	1	1	0	0	0	1	1	4	0	0	0	0	0	0	0	0	29	120000	12
MSM	3	0	1	0	0	0	0	1	1	1	2	0	0	0	0	0	5	0	0	1	0	1	0	1	3	0	0	0	0	0	0	0	0	20	35000	3.5
MSM	2	0	1	0	0	0	0	0	1	3	1	2	0	1	0	0	8	0	1	1	1	0	1	1	5	0	0	0	0	0	0	0	0	19	25000	2.5
MSM	0	1	0	1	0	0	0	1	0	2	1	1	1	0	0	0	6	0	0	1	2	1	3	1	8	0	0	0	0	0	0	0	0	22	33000	3.3
MSM	2	0	0	0	0	0	0	2	1	2	0	0	0	0	1	0	6	1	1	0	1	0	1	0	4	0	0	0	0	0	0	0	0	22	20000	2
MSM	3	0	0	0	0	0	0	2	1	2	2	2	1	0	1	0	11	1	0	0	1	0	0	0	2	0	0	0	0	0	0	0	0	23	35000	3.5
MSM	2	1	0	0	0	0	0	1	0	3	3	1	0	0	3	0	11	3	1	1	1	1	1	3	11	0	0	0	0	0	0	0	0	27	50000	5
MSM	4	1	1	0	0	0	0	1	0	2	3	1	0	1	0	0	8	0	1	0	1	1	3	0	6	0	0	0	0	0	0	0	0	30	80000	8
MSM	2	0	0	1	0	0	0	0	0	3	1	2	0	0	0	0	6	0	0	0	1	0	2	0	3	0	0	0	0	0	0	0	0	20	25000	2.5
MSM	2	1	0	0	0	0	0	1	2	1	1	0	0	0	1	0	6	0	0	1	1	0	0	0	2	0	0	0	0	0	0	0	0	33	45000	4.5
MSM	2	0	0	0	0	0	0	3	1	0	2	0	0	0	0	0	6	1	0	0	0	0	0	0	1	0	0	0	0	0	0	0	0	24	28000	2.8
MSM	1	0	0	0	0	0	0	3	0	0	0	0	0	0	0	0	3	1	0	0	0	0	0	0	1	0	0	0	0	0	0	0	0	32	25000	2.5
MSM	1	1	0	0	0	0	0	2	0	0	0	0	0	0	0	0	2	1	0	0	0	0	0	0	1	0	0	0	0	0	0	0	0	25	30000	3
MSM	1	1	1	0	0	0	0	3	0	0	0	0	0	0	0	0	3	0	3	3	2	0	0	0	8	0	0	0	0	0	0	0	0	35	45000	4.5
MSM	2	0	0	0	0	0	0	3	0	0	0	1	0	0	0	0	4	0	0	0	0	0	0	0	0	0	0	0	0	0	0	0	0	24	35000	3.5
MSM	2	0	0	0	0	0	0	2	1	0	1	0	1	2	0	0	7	1	0	0	1	0	0	0	2	0	0	0	0	0	0	0	0	28	37000	3.7
MSM	3	0	1	0	0	0	0	0	1	0	0	1	1	1	1	0	5	1	1	0	0	2	1	1	6	0	0	0	0	0	0	0	0	25	35000	3.5
MSM	2	0	0	0	0	0	0	0	2	1	1	1	0	1	0	0	6	1	2	1	1	0	1	1	7	0	0	0	0	0	0	0	0	27	40000	4
MSM	2	1	1	0	0	0	0	1	1	1	1	2	0	1	0	0	7	1	1	1	1	1	1	1	7	0	0	0	0	0	0	0	0	29	55000	5.5
MSM	2	0	0	0	0	0	0	1	2	2	1	1	0	1	0	0	8	1	1	1	1	1	1	0	6	0	0	0	0	0	0	0	0	25	35000	3.5
MSM	3	0	0	0	0	0	0	1	0	2	0	2	0	0	0	0	5	1	1	0	1	0	0	0	3	0	0	0	0	0	0	0	0	29	50000	5
MSM	1	1	0	0	0	0	0	2	3	3	0	3	0	0	0	0	11	0	3	0	0	0	0	0	3	0	0	0	0	0	0	0	0	19	150000	15
MSM	3	0	0	0	0	0	0	3	0	3	1	3	0	0	0	0	10	1	0	0	0	0	0	0	1	0	0	0	0	0	0	0	0	25	40000	4
MSM	1	1	0	0	0	0	0	2	0	3	1	1	0	0	0	0	7	1	0	0	1	1	0	0	3	0	0	0	0	0	0	0	0	30	60000	6
MSM	4	0	0	0	0	0	0	1	1	2	2	2	1	1	1	0	11	1	1	0	1	0	2	0	5	0	0	0	0	0	0	0	0	23	40000	4
MSM	3	0	0	0	0	0	0	1	1	2	1	1	0	1	0	0	7	1	1	0	1	1	1	0	5	0	0	0	0	0	0	0	0	22	35000	3.5
MSM	0	1	1	0		0	0	1	1	2	2	2	1	2	1	0	12	1	1	1	1	1	1	0	6	0	0	0	0	0	0	0	0	32	60000	6
MSM	3	0	0	0	0	0	0	1	0	1	2	2	1	0	1	0	8	0	0	1	0	0	1	1	3	0	0	0	0	0	0	0	0	27	33000	3.3
MSM	2	0	0	0	0	0	0	1	0	0	1	1	0	1	0	0	4	0	0	1	0	0	0	0	1	0	0	0	0	0	0	0	0	25	40000	4
MSM	4	0	0	0	0	0	0	2	1	3	0	0	0	1	0	0	7	0	0	1	1	1	0	0	3	0	0	0	0	0	0	0	0	30	35000	3.5
MSM	1	1	0	0	0	0	0	1	0	2	1	0	1	0	0	0	5	1	1	0	1	0	1	0	4	0	0	0	0	0	0	0	0	32	18000	1.8
MSM	3	0	0	0	0	0	0	2	0	2	1	2	0	1	0	0	8	0	1	0	1	0	1	0	3	0	0	0	0	0	0	0	0	25	35000	3.5
MSM	1	0	0	0	0	0	0	1	0	0	3	2	0	0	0	0	6	0	0	0	0	3	3	0	6	0	0	0	0	0	0	0	0	24	30000	3
MSM	1	0	0	0	0	0	0	1	0	0	2	0	0	1	0	0	4	0	0	0	0	1	0	0	1	0	0	0	0	0	0	0	0	25	35000	3.5
MSM	2	0	1	0	0	0	0	2	1	0	0	2	0	0	0	0	5	0	1	0	0	0	1	0	2	0	0	0	0	0	0	0	0	18	20000	2
MSM	0	0	0	0	0	0	0	1	1	3	3	3	0	0	0	0	11	0	1	0	0	0	1	0	2	0	0	0	0	0	0	0	0	29	18000	1.8
MSM	2	1	0	0	0	0	0	1	3	3	2	2	0	0	0	0	11	0	0	0	0	0	0	0	0	0	0	0	0	0	0	0	0	26	40000	4
MSM	2	1	1	0	0	0	0	0	0	1	1	1	0	0	1	0	4	1	1	1	1	0	0	0	4	0	0	0	0	0	0	0	0	35	90000	9
MSM	2	0	1	0	0	0	0	1	2	2	2	1	1	2	1	0	12	2	1	1	1	0	1	1	7	0	0	0	0	0	0	0	0	Not mentioned	70000	7
MSM	0	0	0	0	0	0	0	2	2	3	1	2	1	2	1	0	14	2	2	2	2	3	3	1	15	0	0	0	0	0	0	0	0	35	Not mentioned	#VALUE!
MSM	0	1	0	0	0	0	0	0	0	1	1	1	0	1	0	0	4	0	1	0	0	0	0	0	1	0	0	0	0	0	0	0	0	20	40000	4
MSM	2	0	1	0	0	0	0	1	1	1	0	1	0	0	1	0	5	1	0	1	1	0	0	1	4	0	0	0	0	0	0	0	0	19	15000	1.5
MSM	0	1	1	0	0	0	0	0	0	2	2	1	1	0	0	0	6	1	1	2	1	0	0	0	5	0	0	0	0	0	0	0	0	37	40000	4
MSM	4	0	0	0	0	0	0	1	0	1	0	3	0	1	1	0	7	1	2	1	0	1	0	0	5	0	0	0	1	1	1	0	1	29	85000	8.5
MSM	0	1	0	0	0	0	0	2	0	1	0	2	0	1	0	0	6	0	0	0	0	2	0	1	3	0	0	0	0	0	0	0	0	34	30000	3
MSM	2	0	1	0	0	0	0	0	1	2	0	1	1	1	1	0	7	0	0	0	0	0	1	0	1	0	0	0	0	0	0	0	0	21	30000	3
MSM	2	0	0	0	0	0	0	3	1	1	2	0	0	3	0	0	10	0	1	3	3	1	0	1	9	0	1	0	0	1	1	0	1	32	50000	5
MSM	2	0						2	0	2	0	1	2	1	1	0	9	1	0	0	1	0	0	0	2	0	0	0	0	0	0	0	0	25	35000	3.5
MSM	2	1	0	0	0	0	0	2	0	1	3	0	0	0	0	0	6	1	1	3	3	0	3	3	14	0	0	0	0	0	0	0	0	33	45000	4.5
MSM	4	0	1	0	0	0	0	1	2	2	1	2	2	1	2	0	13	0	1	0	1	0	1	0	3	0	0	0	0	0	0	0	0	30	40000	4
MSM	4	0	0	0	0	0	0	0	0	1	1	0	0	1	0	0	3	0	0	1	1	0	2	0	4	0	0	0	0	0	0	0	0	27000	80000	8
MSM	3	1	1	1	0	0	0	0	0	1	2	2	0	1	0	0	6	0	0	0	1	0	1	0	2	0	0	0	0	0	0	0	0	30	100000	10
MSM	2	0	0	0	0	0	0	1	1	2	2	1	0	1	0	0	8	1	1	0	1	0	0	0	3	0	0	0	0	0	0	0	0	22	25000	2.5
MSM	0	0				0	0	0	0	0	0	1	0	1	0	0	2	0	0	1	1	0	0	0	2	0	0	0	0	0	0	0	0	Not mentioned	60000	6
MSM	1	1	0	0	0	0	0	3	3	1	1	0	0	0	1	0	9	3	1	0	1	3	1	0	9	0	0	0	0	0	0	0	0	31	42000	4.2
MSM	1	0	0	0	0	0	0	0	1	1	3	3	0	3	1	0	12	2	1	1	3	0	1	1	9	0	0	0	0	0	0	0	0	23	42000	4.2
MSM	0	1	1	0	0	0	0	0	0	0	0	1	1	2	2	0	6	1	0	0	0	0	1	0	2	0	0	0	0	0	0	0	0	33	25000	2.5
MSM	3	0	0	0	0	0	0	2	0	0	0	0	0	2	0	0	4	0	1	0	0	0	0	0	1	0	0	0	0	0	0	0	0	28	40000	4
MSM	3	1	1	1	0	0	0	0	0	3	3	3	0	0	0	0	9	2	3	3	0	0	3	0	11	0	0	0	1	1	1	0	1	35	107000	10.7
MSM	3	1	0	0	0	0	0	1	0	0	1	3	0	0	0	0	5	0	0	1	0	0	0	0	1	0	0	0	0	0	0	0	0	26	86000	8.6
MSM	3	1	0	0	0	0	0	3	1	2	2	0	0	0	1	0	9	1	1	1	1	0	1	0	5	0	0	0	0	0	0	0	0	25	35000	3.5
MSM	2	1	0	0	0	0	0	3	0	2	1	3	0	0	0	0	9	0	2	0	0	0	0	0	2	0	0	0	0	0	0	0	0	31	60000	6
MSM	3	1	0	0	0	0	0	0	1	2	2	2	1	1	0	0	9	0	1	1	1	1	1	0	5	0	0	0	0	0	0	0	0	30	90000	9
MSM	0	1	0	0	0	0	0	1	0	1	2	1	0	0	1	0	6	3	2	1	3	0	0	1	10	0	0	0	0	0	0	0	0	40	30000	3
MSM	2	0	0	0	0	0	0	1	0	0	0	0	0	1	0	0	2	0	1	2	0	0	0	0	3	0	0	0	0	0	0	0	0	21	35000	3.5
MSM	2	0	0	0	0	0	0	1	2	1	1	1	0	0	1	0	7	0	1	0	1	1	2	1	6	0	0	0	0	0	0	0	0	26	50000	5
MSM	1	0	0	0	0	0	0	0	1	0	1	2	1	1	1	0	7	1	1	0	1	0	1	0	4	0	0	0	0	0	0	0	0	28	50000	5
MSM	3	1	0	0	0	0	0	0	0	0	0	0	0	2	0	0	2	0	1	1	0	0	0	0	2	0	0	0	0	0	0	0	0	29	35000	3.5
MSM	3	0	0	0	0	0	0	2	1	3	1	3	0	0	1	0	11	1	1	3	3	3	1	1	13	0	0	0	0	0	0	0	0	24	40000	4
